# Supplementary material for: SNARC-like effect for tempo is consistent for fast and full tempo ranges but still controversial for slow tempo range
Source: PeerJ. 2024 Sep 18;12:e18009. doi: 10.7717/peerj.18009 (PMC11416099; doi:10.7717/peerj.18009)
Supplement: Supplemental Information 1 — Response times and correct/incorrect responses for all conditions described in the paper. [file peerj-12-18009-s001.csv]

reference	target	correctanswer	correctanswer2	tstart	trials_5.thisRepN	trials_5.thisTrialN	trials_5.thisN	trials_5.thisIndex	trials_6.thisRepN	trials_6.thisTrialN	trials_6.thisN	trials_6.thisIndex	trials.thisRepN	trials.thisTrialN	trials.thisN	trials.thisIndex	trials_2.thisRepN	trials_2.thisTrialN	trials_2.thisN	trials_2.thisIndex	g.started	g.stopped	intro.started	intro.stopped	key_resp.keys	key_resp.rt	key_resp.started	key_resp.stopped	g3.started	g3.stopped	ISI4.started	ISI4.stopped	text_16.started	text_16.stopped	sound_5.started	sound_5.stopped	text_6.started	text_6.stopped	sound_6.started	sound_6.stopped	text_17.started	text_17.stopped	key_resp_6.keys	key_resp_6.corr	key_resp_6.rt	key_resp_6.started	key_resp_6.stopped	g4.started	g4.stopped
																					81.8958675	None	81.8958675	None	d	192.1783428	81.8958675	None
120_ref.wav	168.wav	g	a	5.5	0	0	0	7																					274.2538725	None	274.2538725	275.758535	275.7376035	278.741834	275.7303688	None	278.741834	279.2570663	279.7421716	None	279.7473609	None	a	1	1.9097991	279.7473609	None	281.7186604	None
120_ref.wav	56.wav	a	g	5.2	0	1	1	1																					283.3020845	None	283.3020845	284.8184703	284.7949289	287.8222995	284.7892342	None	287.8003192	288.3097427	288.4816857	None	288.4899907	None	g	1	1.5298837	288.4899907	None	290.0639464	None
120_ref.wav	72.wav	a	g	5.2	0	2	2	2																					291.6291077	None	291.6291077	293.1428075	293.1200415	296.1404655	293.1140477	None	296.1204072	296.6302381	296.8047066	None	296.8085275	None	g	1	1.5235138	296.8085275	None	298.3787606	None
120_ref.wav	40.wav	a	g	5.2	0	3	3	0																					299.9976711	None	299.9976711	301.5183061	301.4972766	304.5223142	301.4903764	None	304.5017707	305.0113276	305.1834931	None	305.1897106	None	g	1	1.2862531	305.1897106	None	306.5261032	None
120_ref.wav	88.wav	a	g	5.2	0	4	4	3																					308.0768081	None	308.0768081	309.594095	309.5714805	312.5944088	309.565633	None	312.5719456	313.0811769	313.2544411	None	313.2600664	None	g	1	1.5695819	313.2600664	None	314.8839309	None
120_ref.wav	104.wav	a	g	5.2	0	5	5	4																					316.4779735	None	316.4779735	317.9917656	317.9694632	320.9918275	317.9629152	None	320.9687711	321.4831199	321.6570941	None	321.6621408	324.6862396	None	0		321.6621408	324.6862396	325.01329	None
120_ref.wav	136.wav	g	a	5.5	0	6	6	5																					326.5522358	None	326.5522358	328.072511	328.0493137	331.0609015	328.0457172	None	331.0401666	331.5486785	332.0324244	None	332.0399883	None	a	1	1.1278408	332.0399883	None	333.2095603	None
120_ref.wav	184.wav	g	a	5.5	0	7	7	8																					334.7544524	None	334.7544524	336.2590048	336.2381426	339.2572184	336.231276	None	339.2341914	339.7467438	340.2288588	None	340.2339955	None	a	1	1.2139397	340.2339955	None	341.5000082	None
120_ref.wav	152.wav	g	a	5.5	0	8	8	6																					343.0501165	None	343.0501165	344.5630716	344.5393727	347.5605602	344.5341102	None	347.5387639	348.0568551	348.5353791	None	348.5398214	None	a	1	1.2643382	348.5398214	None	349.8561529	None
120_ref.wav	200.wav	g	a	5.5	0	9	9	9																					351.4015375	None	351.4015375	352.9097876	352.8875086	355.9038675	352.8819827	None	355.8832425	356.3921864	356.8743854	None	356.880742	None	a	1	0.772292	356.880742	None	357.7030344	None
120_ref.wav	152.wav	g	a	5.2					0	0	0	6
120_ref.wav	168.wav	g	a	5.2					0	1	1	7
120_ref.wav	56.wav	a	g	5.2					0	2	2	1
120_ref.wav	40.wav	a	g	5.5					0	3	3	10
120_ref.wav	184.wav	g	a	5.2					0	4	4	8
120_ref.wav	40.wav	a	g	5.2					0	5	5	0
120_ref.wav	88.wav	a	g	5.5					0	6	6	13
120_ref.wav	104.wav	a	g	5.5					0	7	7	14
120_ref.wav	72.wav	a	g	5.2					0	8	8	2
120_ref.wav	152.wav	g	a	5.5					0	9	9	16
120_ref.wav	72.wav	a	g	5.5					0	10	10	12
120_ref.wav	200.wav	g	a	5.2					0	11	11	9
120_ref.wav	136.wav	g	a	5.2					0	12	12	5
120_ref.wav	56.wav	a	g	5.5					0	13	13	11
120_ref.wav	184.wav	g	a	5.5					0	14	14	18
120_ref.wav	200.wav	g	a	5.5					0	15	15	19
120_ref.wav	104.wav	a	g	5.2					0	16	16	4
120_ref.wav	136.wav	g	a	5.5					0	17	17	15
120_ref.wav	88.wav	a	g	5.2					0	18	18	3
120_ref.wav	168.wav	g	a	5.5					0	19	19	17
120_ref.wav	136.wav	g	a	5.2					1	0	20	5
120_ref.wav	184.wav	g	a	5.5					1	1	21	18
120_ref.wav	56.wav	a	g	5.2					1	2	22	1
120_ref.wav	184.wav	g	a	5.2					1	3	23	8
120_ref.wav	104.wav	a	g	5.2					1	4	24	4
120_ref.wav	40.wav	a	g	5.5					1	5	25	10
120_ref.wav	56.wav	a	g	5.5					1	6	26	11
120_ref.wav	200.wav	g	a	5.5					1	7	27	19
120_ref.wav	152.wav	g	a	5.5					1	8	28	16
120_ref.wav	72.wav	a	g	5.5					1	9	29	12
120_ref.wav	200.wav	g	a	5.2					1	10	30	9
120_ref.wav	104.wav	a	g	5.5					1	11	31	14
120_ref.wav	72.wav	a	g	5.2					1	12	32	2
120_ref.wav	40.wav	a	g	5.2					1	13	33	0
120_ref.wav	136.wav	g	a	5.5					1	14	34	15
120_ref.wav	168.wav	g	a	5.2					1	15	35	7
120_ref.wav	88.wav	a	g	5.2					1	16	36	3
120_ref.wav	88.wav	a	g	5.5					1	17	37	13
120_ref.wav	152.wav	g	a	5.2					1	18	38	6
120_ref.wav	168.wav	g	a	5.5					1	19	39	17
120_ref.wav	136.wav	g	a	5.5					2	0	40	15
120_ref.wav	104.wav	a	g	5.2					2	1	41	4
120_ref.wav	168.wav	g	a	5.5					2	2	42	17
120_ref.wav	168.wav	g	a	5.2					2	3	43	7
120_ref.wav	104.wav	a	g	5.5					2	4	44	14
120_ref.wav	152.wav	g	a	5.2					2	5	45	6
120_ref.wav	88.wav	a	g	5.5					2	6	46	13
120_ref.wav	136.wav	g	a	5.2					2	7	47	5
120_ref.wav	152.wav	g	a	5.5					2	8	48	16
120_ref.wav	56.wav	a	g	5.5					2	9	49	11
120_ref.wav	72.wav	a	g	5.2					2	10	50	2
120_ref.wav	200.wav	g	a	5.5					2	11	51	19
120_ref.wav	40.wav	a	g	5.2					2	12	52	0
120_ref.wav	40.wav	a	g	5.5					2	13	53	10
120_ref.wav	72.wav	a	g	5.5					2	14	54	12
120_ref.wav	88.wav	a	g	5.2					2	15	55	3
120_ref.wav	200.wav	g	a	5.2					2	16	56	9
120_ref.wav	56.wav	a	g	5.2					2	17	57	1
120_ref.wav	184.wav	g	a	5.5					2	18	58	18
120_ref.wav	184.wav	g	a	5.2					2	19	59	8
120_ref.wav	104.wav	a	g	5.2									0	0	0	4
120_ref.wav	72.wav	a	g	5.2									0	1	1	2
120_ref.wav	56.wav	a	g	5.2									0	2	2	1
120_ref.wav	184.wav	g	a	5.5									0	3	3	8
120_ref.wav	168.wav	g	a	5.5									0	4	4	7
120_ref.wav	136.wav	g	a	5.5									0	5	5	5
120_ref.wav	152.wav	g	a	5.5									0	6	6	6
120_ref.wav	88.wav	a	g	5.2									0	7	7	3
120_ref.wav	40.wav	a	g	5.2									0	8	8	0
120_ref.wav	200.wav	g	a	5.5									0	9	9	9
120_ref.wav	184.wav	g	a	5.5													0	0	0	18
120_ref.wav	104.wav	a	g	5.2													0	1	1	4
120_ref.wav	72.wav	a	g	5.2													0	2	2	2
120_ref.wav	136.wav	g	a	5.2													0	3	3	5
120_ref.wav	56.wav	a	g	5.5													0	4	4	11
120_ref.wav	168.wav	g	a	5.5													0	5	5	17
120_ref.wav	184.wav	g	a	5.2													0	6	6	8
120_ref.wav	104.wav	a	g	5.5													0	7	7	14
120_ref.wav	152.wav	g	a	5.5													0	8	8	16
120_ref.wav	168.wav	g	a	5.2													0	9	9	7
120_ref.wav	200.wav	g	a	5.5													0	10	10	19
120_ref.wav	88.wav	a	g	5.2													0	11	11	3
120_ref.wav	88.wav	a	g	5.5													0	12	12	13
120_ref.wav	152.wav	g	a	5.2													0	13	13	6
120_ref.wav	200.wav	g	a	5.2													0	14	14	9
120_ref.wav	136.wav	g	a	5.5													0	15	15	15
120_ref.wav	40.wav	a	g	5.2													0	16	16	0
120_ref.wav	40.wav	a	g	5.5													0	17	17	10
120_ref.wav	72.wav	a	g	5.5													0	18	18	12
120_ref.wav	56.wav	a	g	5.2													0	19	19	1
120_ref.wav	40.wav	a	g	5.5													1	0	20	10
120_ref.wav	104.wav	a	g	5.2													1	1	21	4
120_ref.wav	168.wav	g	a	5.2													1	2	22	7
120_ref.wav	136.wav	g	a	5.5													1	3	23	15
120_ref.wav	200.wav	g	a	5.5													1	4	24	19
120_ref.wav	184.wav	g	a	5.5													1	5	25	18
120_ref.wav	88.wav	a	g	5.2													1	6	26	3
120_ref.wav	184.wav	g	a	5.2													1	7	27	8
120_ref.wav	72.wav	a	g	5.5													1	8	28	12
120_ref.wav	88.wav	a	g	5.5													1	9	29	13
120_ref.wav	152.wav	g	a	5.5													1	10	30	16
120_ref.wav	72.wav	a	g	5.2													1	11	31	2
120_ref.wav	200.wav	g	a	5.2													1	12	32	9
120_ref.wav	152.wav	g	a	5.2													1	13	33	6
120_ref.wav	56.wav	a	g	5.2													1	14	34	1
120_ref.wav	56.wav	a	g	5.5													1	15	35	11
120_ref.wav	136.wav	g	a	5.2													1	16	36	5
120_ref.wav	40.wav	a	g	5.2													1	17	37	0
120_ref.wav	168.wav	g	a	5.5													1	18	38	17
120_ref.wav	104.wav	a	g	5.5													1	19	39	14
120_ref.wav	200.wav	g	a	5.5													2	0	40	19
120_ref.wav	184.wav	g	a	5.5													2	1	41	18
120_ref.wav	56.wav	a	g	5.2													2	2	42	1
120_ref.wav	104.wav	a	g	5.2													2	3	43	4
120_ref.wav	88.wav	a	g	5.2													2	4	44	3
120_ref.wav	152.wav	g	a	5.5													2	5	45	16
120_ref.wav	40.wav	a	g	5.2													2	6	46	0
120_ref.wav	56.wav	a	g	5.5													2	7	47	11
120_ref.wav	168.wav	g	a	5.5													2	8	48	17
120_ref.wav	88.wav	a	g	5.5													2	9	49	13
120_ref.wav	184.wav	g	a	5.2													2	10	50	8
120_ref.wav	168.wav	g	a	5.2													2	11	51	7
120_ref.wav	104.wav	a	g	5.5													2	12	52	14
120_ref.wav	72.wav	a	g	5.2													2	13	53	2
120_ref.wav	40.wav	a	g	5.5													2	14	54	10
120_ref.wav	136.wav	g	a	5.2													2	15	55	5
120_ref.wav	152.wav	g	a	5.2													2	16	56	6
120_ref.wav	200.wav	g	a	5.2													2	17	57	9
120_ref.wav	136.wav	g	a	5.5													2	18	58	15
120_ref.wav	72.wav	a	g	5.5													2	19	59	12
﻿reference	target	correctanswer	correctanswer2	tstart	trials.thisRepN	trials.thisTrialN	trials.thisN	trials.thisIndex	trials_2.thisRepN	trials_2.thisTrialN	trials_2.thisN	trials_2.thisIndex	trials_3.thisRepN	trials_3.thisTrialN	trials_3.thisN	trials_3.thisIndex	trials_4.thisRepN	trials_4.thisTrialN	trials_4.thisN	trials_4.thisIndex	g.started	g.stopped	intro.started	intro.stopped	key_resp.keys	key_resp.rt	key_resp.started	key_resp.stopped	g0.started	g0.stopped	ISI3.started	ISI3.stopped	text_11.started	text_11.stopped	sound_1.started	sound_1.stopped	text.started	text.stopped	sound_2.started	sound_2.stopped	text_13.started	text_13.stopped	key_resp_2.keys	key_resp_2.corr	key_resp_2.rt	key_resp_2.started	key_resp_2.stopped	g1.started	g1.stopped
																					21.3828662	None	21.3828662	None	d	220.4017199	21.3828662	None
120_ref.wav	72.wav	a	g	5.2	0	0	0	2																					242.0305363	None	242.0305363	243.5530883	243.5089992	246.5262969	243.5048875	None	246.5262969	247.040826	247.212734	None	247.2186602	None	a	1	-89.0247159	247.2186602	None	247.2713886	None
120_ref.wav	136.wav	g	a	5.5	0	1	1	5																					248.8136938	None	248.8136938	250.3296578	250.3074302	253.3296871	250.3009081	None	253.3063557	253.8166398	254.3019383	None	254.3049166	None	g	1	1.423057	254.3049166	None	255.7697769	None
120_ref.wav	88.wav	a	g	5.2	0	2	2	3																					257.3409977	None	257.3409977	258.8496364	258.8288486	261.8436832	258.8210341	None	261.8436832	262.3533757	262.5278936	None	262.5319048	None	a	1	1.1558235	262.5319048	None	263.7419008	None
120_ref.wav	40.wav	a	g	5.2	0	3	3	0																					265.3005285	None	265.3005285	266.8249944	266.801862	269.8242514	266.7981812	None	269.8016806	270.3183986	270.4906057	None	270.4960947	None	a	1	1.3145463	270.4960947	None	271.854819	None
120_ref.wav	104.wav	a	g	5.2	0	4	4	4																					273.4023998	None	273.4023998	274.9169568	274.8942365	277.8991459	274.8886153	None	277.8790915	278.389708	278.5819674	None	278.5889384	None	g	0	2.4490671	278.5889384	None	281.0933307	None
120_ref.wav	152.wav	g	a	5.5	0	5	5	6																					282.6532606	None	282.6532606	284.1771776	284.153004	287.1637305	284.1470095	None	287.1414373	287.6513906	288.1348287	None	288.1408091	None	g	1	0.9342107	288.1408091	None	289.1257186	None
120_ref.wav	56.wav	a	g	5.2	0	6	6	1																					290.7013394	None	290.7013394	292.2241259	292.1758559	295.1947291	292.1697685	None	295.1723696	295.6906087	295.8818893	None	295.8891054	None	a	1	0.9670407	295.8891054	None	296.8924463	None
120_ref.wav	200.wav	g	a	5.5	0	7	7	9																					298.4503859	None	298.4503859	299.970918	299.9268992	302.9488405	299.9225256	None	302.9488405	303.4592048	303.923117	None	303.9293665	None	g	1	0.7131026	303.9293665	None	304.6942806	None
120_ref.wav	184.wav	g	a	5.5	0	8	8	8																					306.2357525	None	306.2357525	307.7466043	307.7244272	310.7412429	307.7198297	None	310.7186507	311.2311683	311.7127425	None	311.7183584	None	g	1	0.8444358	311.7183584	None	312.6114584	None
120_ref.wav	168.wav	g	a	5.5	0	9	9	7																					314.1509014	None	314.1509014	315.667799	315.6449346	318.6634371	315.6385234	None	318.6399973	319.1532838	319.6364549	None	319.6423163	None	a	0	0.7280769	319.6423163	None	320.4158536	None
120_ref.wav	184.wav	g	a	5.2					0	0	0	8
120_ref.wav	200.wav	g	a	5.2					0	1	1	9
120_ref.wav	136.wav	g	a	5.2					0	2	2	5
120_ref.wav	136.wav	g	a	5.5					0	3	3	15
120_ref.wav	168.wav	g	a	5.2					0	4	4	7
120_ref.wav	168.wav	g	a	5.5					0	5	5	17
120_ref.wav	104.wav	a	g	5.5					0	6	6	14
120_ref.wav	40.wav	a	g	5.2					0	7	7	0
120_ref.wav	56.wav	a	g	5.2					0	8	8	1
120_ref.wav	88.wav	a	g	5.5					0	9	9	13
120_ref.wav	72.wav	a	g	5.2					0	10	10	2
120_ref.wav	88.wav	a	g	5.2					0	11	11	3
120_ref.wav	56.wav	a	g	5.5					0	12	12	11
120_ref.wav	152.wav	g	a	5.2					0	13	13	6
120_ref.wav	104.wav	a	g	5.2					0	14	14	4
120_ref.wav	40.wav	a	g	5.5					0	15	15	10
120_ref.wav	72.wav	a	g	5.5					0	16	16	12
120_ref.wav	184.wav	g	a	5.5					0	17	17	18
120_ref.wav	200.wav	g	a	5.5					0	18	18	19
120_ref.wav	152.wav	g	a	5.5					0	19	19	16
120_ref.wav	136.wav	g	a	5.2					1	0	20	5
120_ref.wav	136.wav	g	a	5.5					1	1	21	15
120_ref.wav	152.wav	g	a	5.2					1	2	22	6
120_ref.wav	40.wav	a	g	5.2					1	3	23	0
120_ref.wav	184.wav	g	a	5.5					1	4	24	18
120_ref.wav	200.wav	g	a	5.5					1	5	25	19
120_ref.wav	200.wav	g	a	5.2					1	6	26	9
120_ref.wav	88.wav	a	g	5.2					1	7	27	3
120_ref.wav	40.wav	a	g	5.5					1	8	28	10
120_ref.wav	56.wav	a	g	5.5					1	9	29	11
120_ref.wav	104.wav	a	g	5.5					1	10	30	14
120_ref.wav	88.wav	a	g	5.5					1	11	31	13
120_ref.wav	184.wav	g	a	5.2					1	12	32	8
120_ref.wav	152.wav	g	a	5.5					1	13	33	16
120_ref.wav	168.wav	g	a	5.5					1	14	34	17
120_ref.wav	104.wav	a	g	5.2					1	15	35	4
120_ref.wav	56.wav	a	g	5.2					1	16	36	1
120_ref.wav	168.wav	g	a	5.2					1	17	37	7
120_ref.wav	72.wav	a	g	5.5					1	18	38	12
120_ref.wav	72.wav	a	g	5.2					1	19	39	2
120_ref.wav	40.wav	a	g	5.5					2	0	40	10
120_ref.wav	152.wav	g	a	5.2					2	1	41	6
120_ref.wav	200.wav	g	a	5.5					2	2	42	19
120_ref.wav	56.wav	a	g	5.2					2	3	43	1
120_ref.wav	72.wav	a	g	5.2					2	4	44	2
120_ref.wav	72.wav	a	g	5.5					2	5	45	12
120_ref.wav	168.wav	g	a	5.5					2	6	46	17
120_ref.wav	104.wav	a	g	5.2					2	7	47	4
120_ref.wav	88.wav	a	g	5.2					2	8	48	3
120_ref.wav	136.wav	g	a	5.5					2	9	49	15
120_ref.wav	184.wav	g	a	5.2					2	10	50	8
120_ref.wav	56.wav	a	g	5.5					2	11	51	11
120_ref.wav	40.wav	a	g	5.2					2	12	52	0
120_ref.wav	104.wav	a	g	5.5					2	13	53	14
120_ref.wav	168.wav	g	a	5.2					2	14	54	7
120_ref.wav	136.wav	g	a	5.2					2	15	55	5
120_ref.wav	152.wav	g	a	5.5					2	16	56	16
120_ref.wav	88.wav	a	g	5.5					2	17	57	13
120_ref.wav	184.wav	g	a	5.5					2	18	58	18
120_ref.wav	200.wav	g	a	5.2					2	19	59	9
120_ref.wav	104.wav	a	g	5.2									0	0	0	4
120_ref.wav	184.wav	g	a	5.5									0	1	1	8
120_ref.wav	56.wav	a	g	5.2									0	2	2	1
120_ref.wav	72.wav	a	g	5.2									0	3	3	2
120_ref.wav	168.wav	g	a	5.5									0	4	4	7
120_ref.wav	40.wav	a	g	5.2									0	5	5	0
120_ref.wav	200.wav	g	a	5.5									0	6	6	9
120_ref.wav	88.wav	a	g	5.2									0	7	7	3
120_ref.wav	136.wav	g	a	5.5									0	8	8	5
120_ref.wav	152.wav	g	a	5.5									0	9	9	6
120_ref.wav	152.wav	g	a	5.5													0	0	0	16
120_ref.wav	88.wav	a	g	5.2													0	1	1	3
120_ref.wav	40.wav	a	g	5.5													0	2	2	10
120_ref.wav	152.wav	g	a	5.2													0	3	3	6
120_ref.wav	168.wav	g	a	5.2													0	4	4	7
120_ref.wav	56.wav	a	g	5.5													0	5	5	11
120_ref.wav	200.wav	g	a	5.5													0	6	6	19
120_ref.wav	168.wav	g	a	5.5													0	7	7	17
120_ref.wav	136.wav	g	a	5.5													0	8	8	15
120_ref.wav	40.wav	a	g	5.2													0	9	9	0
120_ref.wav	136.wav	g	a	5.2													0	10	10	5
120_ref.wav	72.wav	a	g	5.5													0	11	11	12
120_ref.wav	200.wav	g	a	5.2													0	12	12	9
120_ref.wav	184.wav	g	a	5.5													0	13	13	18
120_ref.wav	56.wav	a	g	5.2													0	14	14	1
120_ref.wav	88.wav	a	g	5.5													0	15	15	13
120_ref.wav	104.wav	a	g	5.5													0	16	16	14
120_ref.wav	184.wav	g	a	5.2													0	17	17	8
120_ref.wav	104.wav	a	g	5.2													0	18	18	4
120_ref.wav	72.wav	a	g	5.2													0	19	19	2
120_ref.wav	56.wav	a	g	5.5													1	0	20	11
120_ref.wav	184.wav	g	a	5.5													1	1	21	18
120_ref.wav	200.wav	g	a	5.2													1	2	22	9
120_ref.wav	72.wav	a	g	5.2													1	3	23	2
120_ref.wav	168.wav	g	a	5.2													1	4	24	7
120_ref.wav	136.wav	g	a	5.2													1	5	25	5
120_ref.wav	40.wav	a	g	5.2													1	6	26	0
120_ref.wav	200.wav	g	a	5.5													1	7	27	19
120_ref.wav	168.wav	g	a	5.5													1	8	28	17
120_ref.wav	104.wav	a	g	5.5													1	9	29	14
120_ref.wav	88.wav	a	g	5.5													1	10	30	13
120_ref.wav	136.wav	g	a	5.5													1	11	31	15
120_ref.wav	184.wav	g	a	5.2													1	12	32	8
120_ref.wav	152.wav	g	a	5.2													1	13	33	6
120_ref.wav	88.wav	a	g	5.2													1	14	34	3
120_ref.wav	40.wav	a	g	5.5													1	15	35	10
120_ref.wav	72.wav	a	g	5.5													1	16	36	12
120_ref.wav	56.wav	a	g	5.2													1	17	37	1
120_ref.wav	104.wav	a	g	5.2													1	18	38	4
120_ref.wav	152.wav	g	a	5.5													1	19	39	16
120_ref.wav	88.wav	a	g	5.5													2	0	40	13
120_ref.wav	200.wav	g	a	5.2													2	1	41	9
120_ref.wav	184.wav	g	a	5.2													2	2	42	8
120_ref.wav	40.wav	a	g	5.5													2	3	43	10
120_ref.wav	200.wav	g	a	5.5													2	4	44	19
120_ref.wav	104.wav	a	g	5.5													2	5	45	14
120_ref.wav	40.wav	a	g	5.2													2	6	46	0
120_ref.wav	168.wav	g	a	5.5													2	7	47	17
120_ref.wav	72.wav	a	g	5.5													2	8	48	12
120_ref.wav	56.wav	a	g	5.2													2	9	49	1
120_ref.wav	72.wav	a	g	5.2													2	10	50	2
120_ref.wav	88.wav	a	g	5.2													2	11	51	3
120_ref.wav	56.wav	a	g	5.5													2	12	52	11
120_ref.wav	152.wav	g	a	5.5													2	13	53	16
120_ref.wav	168.wav	g	a	5.2													2	14	54	7
120_ref.wav	136.wav	g	a	5.2													2	15	55	5
120_ref.wav	136.wav	g	a	5.5													2	16	56	15
120_ref.wav	104.wav	a	g	5.2													2	17	57	4
120_ref.wav	152.wav	g	a	5.2													2	18	58	6
120_ref.wav	184.wav	g	a	5.5													2	19	59	18
﻿reference	target	correctanswer	correctanswer2	tstart	trials_5.thisRepN	trials_5.thisTrialN	trials_5.thisN	trials_5.thisIndex	trials_6.thisRepN	trials_6.thisTrialN	trials_6.thisN	trials_6.thisIndex	trials.thisRepN	trials.thisTrialN	trials.thisN	trials.thisIndex	trials_2.thisRepN	trials_2.thisTrialN	trials_2.thisN	trials_2.thisIndex	g.started	g.stopped	intro.started	intro.stopped	key_resp.keys	key_resp.rt	key_resp.started	key_resp.stopped	g3.started	g3.stopped	ISI4.started	ISI4.stopped	text_16.started	text_16.stopped	sound_5.started	sound_5.stopped	text_6.started	text_6.stopped	sound_6.started	sound_6.stopped	text_17.started	text_17.stopped	key_resp_6.keys	key_resp_6.corr	key_resp_6.rt	key_resp_6.started	key_resp_6.stopped	g4.started	g4.stopped
																					44.2754219	None	44.2754219	None	d	24.7475425	44.2754219	None
120_ref.wav	136.wav	g	a	5.5	0	0	0	5																					69.1682352	None	69.1682352	70.6833867	70.6606023	73.67363	70.65641863	None	73.6507003	74.1613361	74.64376793	None	74.6503783	None	a	1	1.5883238	74.6503783	None	76.3029495	None
120_ref.wav	152.wav	g	a	5.5	0	1	1	6																					77.8309828	None	77.8309828	79.3418637	79.320089	82.3360342	79.31411313	None	82.3133752	82.8285491	83.31175933	None	83.3191375	None	a	1	1.2475611	83.3191375	None	84.6097305	None
120_ref.wav	40.wav	a	g	5.2	0	2	2	0																					86.1624625	None	86.1624625	87.6803647	87.6353159	90.6453087	87.62895633	None	90.6453087	91.1546129	91.35006033	None	91.3548424	None	g	1	0.999716	91.3548424	None	92.3973875	None
120_ref.wav	104.wav	a	g	5.2	0	3	3	4																					93.938752	None	93.938752	95.4692578	95.4209083	98.4422305	95.41619513	None	98.420013	98.9332642	99.12363853	None	99.1304023	None	g	1	1.624832	99.1304023	None	100.8052421	None
120_ref.wav	72.wav	a	g	5.2	0	4	4	2																					102.3403331	None	102.3403331	103.863664	103.8411419	106.8656268	103.8353684	None	106.8196776	107.3326275	107.520415	None	107.5263181	None	g	1	1.1203358	107.5263181	None	108.6921034	None
120_ref.wav	88.wav	a	g	5.2	0	5	5	3																					110.2404282	None	110.2404282	111.7500516	111.7276492	114.748657	111.721388	None	114.7274535	115.2342096	115.4266581	None	115.4315656	None	g	1	1.5005038	115.4315656	None	116.9649132	None
120_ref.wav	56.wav	a	g	5.2	0	6	6	1																					118.5594214	None	118.5594214	120.0817949	120.038612	123.0637458	120.0323071	None	123.0430008	123.5483077	123.740677	None	123.7469458	None	g	1	1.2256439	123.7469458	None	125.0072204	None
120_ref.wav	168.wav	g	a	5.5	0	7	7	7																					126.5616094	None	126.5616094	128.0686174	128.0452743	131.0678297	128.0405574	None	131.046007	131.555941	132.0528006	None	132.0603025	None	a	1	0.8172832	132.0603025	None	132.9147985	None
120_ref.wav	200.wav	g	a	5.5	0	8	8	9																					134.4399999	None	134.4399999	135.9455815	135.9249215	138.9418806	135.9180154	None	138.921048	139.4337336	139.9126591	None	139.9207055	None	a	1	0.7668133	139.9207055	None	140.7256686	None
120_ref.wav	184.wav	g	a	5.5	0	9	9	8																					142.2567656	None	142.2567656	143.7826388	143.7389123	146.7564166	143.7323359	None	146.7352602	147.2450673	147.7265096	None	147.7324336	None	a	1	0.7729436	147.7324336	None	148.5395759	None
120_ref.wav	152.wav	g	a	5.2					0	0	0	6
120_ref.wav	200.wav	g	a	5.2					0	1	1	9
120_ref.wav	200.wav	g	a	5.5					0	2	2	19
120_ref.wav	152.wav	g	a	5.5					0	3	3	16
120_ref.wav	40.wav	a	g	5.5					0	4	4	10
120_ref.wav	56.wav	a	g	5.5					0	5	5	11
120_ref.wav	56.wav	a	g	5.2					0	6	6	1
120_ref.wav	104.wav	a	g	5.5					0	7	7	14
120_ref.wav	104.wav	a	g	5.2					0	8	8	4
120_ref.wav	40.wav	a	g	5.2					0	9	9	0
120_ref.wav	184.wav	g	a	5.2					0	10	10	8
120_ref.wav	184.wav	g	a	5.5					0	11	11	18
120_ref.wav	88.wav	a	g	5.5					0	12	12	13
120_ref.wav	72.wav	a	g	5.5					0	13	13	12
120_ref.wav	136.wav	g	a	5.5					0	14	14	15
120_ref.wav	168.wav	g	a	5.2					0	15	15	7
120_ref.wav	168.wav	g	a	5.5					0	16	16	17
120_ref.wav	136.wav	g	a	5.2					0	17	17	5
120_ref.wav	88.wav	a	g	5.2					0	18	18	3
120_ref.wav	72.wav	a	g	5.2					0	19	19	2
120_ref.wav	104.wav	a	g	5.2					1	0	20	4
120_ref.wav	56.wav	a	g	5.2					1	1	21	1
120_ref.wav	168.wav	g	a	5.5					1	2	22	17
120_ref.wav	200.wav	g	a	5.2					1	3	23	9
120_ref.wav	88.wav	a	g	5.5					1	4	24	13
120_ref.wav	72.wav	a	g	5.2					1	5	25	2
120_ref.wav	40.wav	a	g	5.2					1	6	26	0
120_ref.wav	136.wav	g	a	5.5					1	7	27	15
120_ref.wav	40.wav	a	g	5.5					1	8	28	10
120_ref.wav	184.wav	g	a	5.5					1	9	29	18
120_ref.wav	104.wav	a	g	5.5					1	10	30	14
120_ref.wav	152.wav	g	a	5.5					1	11	31	16
120_ref.wav	152.wav	g	a	5.2					1	12	32	6
120_ref.wav	136.wav	g	a	5.2					1	13	33	5
120_ref.wav	88.wav	a	g	5.2					1	14	34	3
120_ref.wav	200.wav	g	a	5.5					1	15	35	19
120_ref.wav	56.wav	a	g	5.5					1	16	36	11
120_ref.wav	168.wav	g	a	5.2					1	17	37	7
120_ref.wav	72.wav	a	g	5.5					1	18	38	12
120_ref.wav	184.wav	g	a	5.2					1	19	39	8
120_ref.wav	152.wav	g	a	5.5					2	0	40	16
120_ref.wav	40.wav	a	g	5.2					2	1	41	0
120_ref.wav	136.wav	g	a	5.5					2	2	42	15
120_ref.wav	88.wav	a	g	5.2					2	3	43	3
120_ref.wav	200.wav	g	a	5.5					2	4	44	19
120_ref.wav	152.wav	g	a	5.2					2	5	45	6
120_ref.wav	56.wav	a	g	5.5					2	6	46	11
120_ref.wav	72.wav	a	g	5.5					2	7	47	12
120_ref.wav	56.wav	a	g	5.2					2	8	48	1
120_ref.wav	184.wav	g	a	5.2					2	9	49	8
120_ref.wav	200.wav	g	a	5.2					2	10	50	9
120_ref.wav	104.wav	a	g	5.2					2	11	51	4
120_ref.wav	184.wav	g	a	5.5					2	12	52	18
120_ref.wav	104.wav	a	g	5.5					2	13	53	14
120_ref.wav	72.wav	a	g	5.2					2	14	54	2
120_ref.wav	136.wav	g	a	5.2					2	15	55	5
120_ref.wav	40.wav	a	g	5.5					2	16	56	10
120_ref.wav	168.wav	g	a	5.5					2	17	57	17
120_ref.wav	168.wav	g	a	5.2					2	18	58	7
120_ref.wav	88.wav	a	g	5.5					2	19	59	13
120_ref.wav	40.wav	a	g	5.2									0	0	0	0
120_ref.wav	152.wav	g	a	5.5									0	1	1	6
120_ref.wav	136.wav	g	a	5.5									0	2	2	5
120_ref.wav	56.wav	a	g	5.2									0	3	3	1
120_ref.wav	72.wav	a	g	5.2									0	4	4	2
120_ref.wav	168.wav	g	a	5.5									0	5	5	7
120_ref.wav	184.wav	g	a	5.5									0	6	6	8
120_ref.wav	104.wav	a	g	5.2									0	7	7	4
120_ref.wav	200.wav	g	a	5.5									0	8	8	9
120_ref.wav	88.wav	a	g	5.2									0	9	9	3
120_ref.wav	40.wav	a	g	5.2													0	0	0	0
120_ref.wav	56.wav	a	g	5.2													0	1	1	1
120_ref.wav	104.wav	a	g	5.2													0	2	2	4
120_ref.wav	136.wav	g	a	5.2													0	3	3	5
120_ref.wav	184.wav	g	a	5.2													0	4	4	8
120_ref.wav	88.wav	a	g	5.5													0	5	5	13
120_ref.wav	72.wav	a	g	5.5													0	6	6	12
120_ref.wav	168.wav	g	a	5.5													0	7	7	17
120_ref.wav	40.wav	a	g	5.5													0	8	8	10
120_ref.wav	136.wav	g	a	5.5													0	9	9	15
120_ref.wav	152.wav	g	a	5.2													0	10	10	6
120_ref.wav	72.wav	a	g	5.2													0	11	11	2
120_ref.wav	104.wav	a	g	5.5													0	12	12	14
120_ref.wav	200.wav	g	a	5.2													0	13	13	9
120_ref.wav	184.wav	g	a	5.5													0	14	14	18
120_ref.wav	56.wav	a	g	5.5													0	15	15	11
120_ref.wav	200.wav	g	a	5.5													0	16	16	19
120_ref.wav	168.wav	g	a	5.2													0	17	17	7
120_ref.wav	88.wav	a	g	5.2													0	18	18	3
120_ref.wav	152.wav	g	a	5.5													0	19	19	16
120_ref.wav	136.wav	g	a	5.5													1	0	20	15
120_ref.wav	184.wav	g	a	5.5													1	1	21	18
120_ref.wav	136.wav	g	a	5.2													1	2	22	5
120_ref.wav	88.wav	a	g	5.2													1	3	23	3
120_ref.wav	72.wav	a	g	5.2													1	4	24	2
120_ref.wav	104.wav	a	g	5.5													1	5	25	14
120_ref.wav	200.wav	g	a	5.5													1	6	26	19
120_ref.wav	152.wav	g	a	5.2													1	7	27	6
120_ref.wav	88.wav	a	g	5.5													1	8	28	13
120_ref.wav	200.wav	g	a	5.2													1	9	29	9
120_ref.wav	56.wav	a	g	5.2													1	10	30	1
120_ref.wav	104.wav	a	g	5.2													1	11	31	4
120_ref.wav	184.wav	g	a	5.2													1	12	32	8
120_ref.wav	40.wav	a	g	5.5													1	13	33	10
120_ref.wav	40.wav	a	g	5.2													1	14	34	0
120_ref.wav	168.wav	g	a	5.5													1	15	35	17
120_ref.wav	72.wav	a	g	5.5													1	16	36	12
120_ref.wav	56.wav	a	g	5.5													1	17	37	11
120_ref.wav	152.wav	g	a	5.5													1	18	38	16
120_ref.wav	168.wav	g	a	5.2													1	19	39	7
120_ref.wav	200.wav	g	a	5.2													2	0	40	9
120_ref.wav	56.wav	a	g	5.2													2	1	41	1
120_ref.wav	104.wav	a	g	5.2													2	2	42	4
120_ref.wav	72.wav	a	g	5.2													2	3	43	2
120_ref.wav	136.wav	g	a	5.5													2	4	44	15
120_ref.wav	184.wav	g	a	5.5													2	5	45	18
120_ref.wav	88.wav	a	g	5.5													2	6	46	13
120_ref.wav	200.wav	g	a	5.5													2	7	47	19
120_ref.wav	184.wav	g	a	5.2													2	8	48	8
120_ref.wav	72.wav	a	g	5.5													2	9	49	12
120_ref.wav	104.wav	a	g	5.5													2	10	50	14
120_ref.wav	56.wav	a	g	5.5													2	11	51	11
120_ref.wav	40.wav	a	g	5.5													2	12	52	10
120_ref.wav	168.wav	g	a	5.2													2	13	53	7
120_ref.wav	152.wav	g	a	5.5													2	14	54	16
120_ref.wav	40.wav	a	g	5.2													2	15	55	0
120_ref.wav	136.wav	g	a	5.2													2	16	56	5
120_ref.wav	88.wav	a	g	5.2													2	17	57	3
120_ref.wav	152.wav	g	a	5.2													2	18	58	6
120_ref.wav	168.wav	g	a	5.5													2	19	59	17
﻿reference	target	correctanswer	correctanswer2	tstart	trials.thisRepN	trials.thisTrialN	trials.thisN	trials.thisIndex	trials_2.thisRepN	trials_2.thisTrialN	trials_2.thisN	trials_2.thisIndex	trials_3.thisRepN	trials_3.thisTrialN	trials_3.thisN	trials_3.thisIndex	trials_4.thisRepN	trials_4.thisTrialN	trials_4.thisN	trials_4.thisIndex	g.started	g.stopped	intro.started	intro.stopped	key_resp.keys	key_resp.rt	key_resp.started	key_resp.stopped	g0.started	g0.stopped	ISI3.started	ISI3.stopped	text_11.started	text_11.stopped	sound_1.started	sound_1.stopped	text.started	text.stopped	sound_2.started	sound_2.stopped	text_13.started	text_13.stopped	key_resp_2.keys	key_resp_2.corr	key_resp_2.rt	key_resp_2.started	key_resp_2.stopped	g1.started	g1.stopped
																					27.2281959	None	27.2281959	None	d	230.7711478	27.2281959	None
120_ref.wav	72.wav	a	g	5.2	0	0	0	2																					258.1760354	None	258.1760354	259.6934977	259.6475216	262.6711793	259.6410914	None	262.6498411	263.1759321	263.3495134	None	263.3557735	None	g	0	-215.11336	263.3557735	None	263.4042335	None
120_ref.wav	104.wav	a	g	5.2	0	1	1	4																					264.9298145	None	264.9298145	266.455199	266.4100521	269.438099	266.4041957	None	269.4124924	269.9358506	270.1093171	None	270.1150814	None	a	1	1.6878014	270.1150814	None	271.8458371	None
120_ref.wav	168.wav	g	a	5.5	0	2	2	7																					273.3773979	None	273.3773979	274.9017963	274.8549872	277.873445	274.8485433	None	277.8517097	278.3669869	278.8501294	None	278.8564757	None	g	1	1.2704667	278.8564757	None	280.1854806	None
120_ref.wav	184.wav	g	a	5.5	0	3	3	8																					281.7252012	None	281.7252012	283.2425137	283.2186989	286.2457817	283.2135853	None	286.1997499	286.7218335	287.2043409	None	287.2098792	None	a	0	0.721575	287.2098792	None	287.9696836	None
120_ref.wav	88.wav	a	g	5.2	0	4	4	3																					289.5149152	None	289.5149152	291.0315074	291.0101999	294.0137692	291.0039467	None	294.0137692	294.5315263	294.7011716	None	294.70658	None	a	1	1.1968001	294.70658	None	295.949339	None
120_ref.wav	200.wav	g	a	5.5	0	5	5	9																					297.4790562	None	297.4790562	298.9950177	298.9696325	301.9792843	298.9632643	None	301.9581978	302.46761	302.9509484	None	302.957079	None	g	1	0.7023461	302.957079	None	303.7125944	None
120_ref.wav	56.wav	a	g	5.2	0	6	6	1																					305.2782852	None	305.2782852	306.7995495	306.7764163	309.799707	306.7706283	None	309.7769073	310.2898893	310.4649329	None	310.4716288	None	a	1	0.9563626	310.4716288	None	311.472422	None
120_ref.wav	40.wav	a	g	5.2	0	7	7	0																					313.0014025	None	313.0014025	314.5208365	314.4983547	317.5073566	314.4914803	None	317.4866726	318.0010878	318.1749077	None	318.178598	None	a	1	0.8147339	318.178598	None	319.0344031	None
120_ref.wav	152.wav	g	a	5.5	0	8	8	6																					320.5804979	None	320.5804979	322.0906649	322.0685081	325.0887485	322.0615582	None	325.0675321	325.5818575	326.0645951	None	326.0722564	None	g	1	0.7324008	326.0722564	None	326.8562901	None
120_ref.wav	136.wav	g	a	5.5	0	9	9	5																					328.4132044	None	328.4132044	329.9320176	329.9090846	332.9326856	329.9034031	None	332.909639	333.4204121	333.9022148	None	333.9093004	None	g	1	0.8790213	333.9093004	None	334.8443943	None
120_ref.wav	168.wav	g	a	5.2					0	0	0	7
120_ref.wav	136.wav	g	a	5.5					0	1	1	15
120_ref.wav	88.wav	a	g	5.2					0	2	2	3
120_ref.wav	88.wav	a	g	5.5					0	3	3	13
120_ref.wav	104.wav	a	g	5.5					0	4	4	14
120_ref.wav	200.wav	g	a	5.2					0	5	5	9
120_ref.wav	56.wav	a	g	5.5					0	6	6	11
120_ref.wav	104.wav	a	g	5.2					0	7	7	4
120_ref.wav	136.wav	g	a	5.2					0	8	8	5
120_ref.wav	200.wav	g	a	5.5					0	9	9	19
120_ref.wav	40.wav	a	g	5.5					0	10	10	10
120_ref.wav	184.wav	g	a	5.5					0	11	11	18
120_ref.wav	152.wav	g	a	5.2					0	12	12	6
120_ref.wav	56.wav	a	g	5.2					0	13	13	1
120_ref.wav	40.wav	a	g	5.2					0	14	14	0
120_ref.wav	72.wav	a	g	5.2					0	15	15	2
120_ref.wav	152.wav	g	a	5.5					0	16	16	16
120_ref.wav	184.wav	g	a	5.2					0	17	17	8
120_ref.wav	72.wav	a	g	5.5					0	18	18	12
120_ref.wav	168.wav	g	a	5.5					0	19	19	17
120_ref.wav	200.wav	g	a	5.2					1	0	20	9
120_ref.wav	40.wav	a	g	5.5					1	1	21	10
120_ref.wav	184.wav	g	a	5.5					1	2	22	18
120_ref.wav	56.wav	a	g	5.5					1	3	23	11
120_ref.wav	72.wav	a	g	5.2					1	4	24	2
120_ref.wav	88.wav	a	g	5.2					1	5	25	3
120_ref.wav	168.wav	g	a	5.5					1	6	26	17
120_ref.wav	88.wav	a	g	5.5					1	7	27	13
120_ref.wav	168.wav	g	a	5.2					1	8	28	7
120_ref.wav	56.wav	a	g	5.2					1	9	29	1
120_ref.wav	152.wav	g	a	5.2					1	10	30	6
120_ref.wav	200.wav	g	a	5.5					1	11	31	19
120_ref.wav	72.wav	a	g	5.5					1	12	32	12
120_ref.wav	152.wav	g	a	5.5					1	13	33	16
120_ref.wav	40.wav	a	g	5.2					1	14	34	0
120_ref.wav	104.wav	a	g	5.2					1	15	35	4
120_ref.wav	136.wav	g	a	5.5					1	16	36	15
120_ref.wav	184.wav	g	a	5.2					1	17	37	8
120_ref.wav	136.wav	g	a	5.2					1	18	38	5
120_ref.wav	104.wav	a	g	5.5					1	19	39	14
120_ref.wav	72.wav	a	g	5.2					2	0	40	2
120_ref.wav	168.wav	g	a	5.5					2	1	41	17
120_ref.wav	168.wav	g	a	5.2					2	2	42	7
120_ref.wav	136.wav	g	a	5.5					2	3	43	15
120_ref.wav	104.wav	a	g	5.2					2	4	44	4
120_ref.wav	56.wav	a	g	5.2					2	5	45	1
120_ref.wav	200.wav	g	a	5.5					2	6	46	19
120_ref.wav	200.wav	g	a	5.2					2	7	47	9
120_ref.wav	72.wav	a	g	5.5					2	8	48	12
120_ref.wav	152.wav	g	a	5.2					2	9	49	6
120_ref.wav	104.wav	a	g	5.5					2	10	50	14
120_ref.wav	88.wav	a	g	5.5					2	11	51	13
120_ref.wav	184.wav	g	a	5.2					2	12	52	8
120_ref.wav	40.wav	a	g	5.2					2	13	53	0
120_ref.wav	56.wav	a	g	5.5					2	14	54	11
120_ref.wav	88.wav	a	g	5.2					2	15	55	3
120_ref.wav	184.wav	g	a	5.5					2	16	56	18
120_ref.wav	152.wav	g	a	5.5					2	17	57	16
120_ref.wav	136.wav	g	a	5.2					2	18	58	5
120_ref.wav	40.wav	a	g	5.5					2	19	59	10
120_ref.wav	88.wav	a	g	5.2									0	0	0	3
120_ref.wav	152.wav	g	a	5.5									0	1	1	6
120_ref.wav	168.wav	g	a	5.5									0	2	2	7
120_ref.wav	40.wav	a	g	5.2									0	3	3	0
120_ref.wav	72.wav	a	g	5.2									0	4	4	2
120_ref.wav	184.wav	g	a	5.5									0	5	5	8
120_ref.wav	136.wav	g	a	5.5									0	6	6	5
120_ref.wav	56.wav	a	g	5.2									0	7	7	1
120_ref.wav	200.wav	g	a	5.5									0	8	8	9
120_ref.wav	104.wav	a	g	5.2									0	9	9	4
120_ref.wav	184.wav	g	a	5.2													0	0	0	8
120_ref.wav	168.wav	g	a	5.5													0	1	1	17
120_ref.wav	136.wav	g	a	5.2													0	2	2	5
120_ref.wav	200.wav	g	a	5.2													0	3	3	9
120_ref.wav	40.wav	a	g	5.5													0	4	4	10
120_ref.wav	184.wav	g	a	5.5													0	5	5	18
120_ref.wav	104.wav	a	g	5.5													0	6	6	14
120_ref.wav	136.wav	g	a	5.5													0	7	7	15
120_ref.wav	88.wav	a	g	5.2													0	8	8	3
120_ref.wav	56.wav	a	g	5.5													0	9	9	11
120_ref.wav	40.wav	a	g	5.2													0	10	10	0
120_ref.wav	72.wav	a	g	5.5													0	11	11	12
120_ref.wav	168.wav	g	a	5.2													0	12	12	7
120_ref.wav	200.wav	g	a	5.5													0	13	13	19
120_ref.wav	88.wav	a	g	5.5													0	14	14	13
120_ref.wav	152.wav	g	a	5.5													0	15	15	16
120_ref.wav	104.wav	a	g	5.2													0	16	16	4
120_ref.wav	56.wav	a	g	5.2													0	17	17	1
120_ref.wav	152.wav	g	a	5.2													0	18	18	6
120_ref.wav	72.wav	a	g	5.2													0	19	19	2
120_ref.wav	56.wav	a	g	5.5													1	0	20	11
120_ref.wav	200.wav	g	a	5.2													1	1	21	9
120_ref.wav	152.wav	g	a	5.2													1	2	22	6
120_ref.wav	40.wav	a	g	5.2													1	3	23	0
120_ref.wav	168.wav	g	a	5.5													1	4	24	17
120_ref.wav	104.wav	a	g	5.2													1	5	25	4
120_ref.wav	88.wav	a	g	5.2													1	6	26	3
120_ref.wav	40.wav	a	g	5.5													1	7	27	10
120_ref.wav	152.wav	g	a	5.5													1	8	28	16
120_ref.wav	168.wav	g	a	5.2													1	9	29	7
120_ref.wav	136.wav	g	a	5.2													1	10	30	5
120_ref.wav	72.wav	a	g	5.2													1	11	31	2
120_ref.wav	88.wav	a	g	5.5													1	12	32	13
120_ref.wav	200.wav	g	a	5.5													1	13	33	19
120_ref.wav	72.wav	a	g	5.5													1	14	34	12
120_ref.wav	104.wav	a	g	5.5													1	15	35	14
120_ref.wav	136.wav	g	a	5.5													1	16	36	15
120_ref.wav	184.wav	g	a	5.2													1	17	37	8
120_ref.wav	184.wav	g	a	5.5													1	18	38	18
120_ref.wav	56.wav	a	g	5.2													1	19	39	1
120_ref.wav	56.wav	a	g	5.5													2	0	40	11
120_ref.wav	104.wav	a	g	5.5													2	1	41	14
120_ref.wav	168.wav	g	a	5.2													2	2	42	7
120_ref.wav	56.wav	a	g	5.2													2	3	43	1
120_ref.wav	184.wav	g	a	5.5													2	4	44	18
120_ref.wav	152.wav	g	a	5.5													2	5	45	16
120_ref.wav	104.wav	a	g	5.2													2	6	46	4
120_ref.wav	72.wav	a	g	5.2													2	7	47	2
120_ref.wav	168.wav	g	a	5.5													2	8	48	17
120_ref.wav	40.wav	a	g	5.2													2	9	49	0
120_ref.wav	152.wav	g	a	5.2													2	10	50	6
120_ref.wav	200.wav	g	a	5.2													2	11	51	9
120_ref.wav	88.wav	a	g	5.5													2	12	52	13
120_ref.wav	88.wav	a	g	5.2													2	13	53	3
120_ref.wav	200.wav	g	a	5.5													2	14	54	19
120_ref.wav	72.wav	a	g	5.5													2	15	55	12
120_ref.wav	136.wav	g	a	5.2													2	16	56	5
120_ref.wav	40.wav	a	g	5.5													2	17	57	10
120_ref.wav	136.wav	g	a	5.5													2	18	58	15
120_ref.wav	184.wav	g	a	5.2													2	19	59	8
﻿reference	target	correctanswer	correctanswer2	tstart	trials_5.thisRepN	trials_5.thisTrialN	trials_5.thisN	trials_5.thisIndex	trials_6.thisRepN	trials_6.thisTrialN	trials_6.thisN	trials_6.thisIndex	trials.thisRepN	trials.thisTrialN	trials.thisN	trials.thisIndex	trials_2.thisRepN	trials_2.thisTrialN	trials_2.thisN	trials_2.thisIndex	g.started	g.stopped	intro.started	intro.stopped	key_resp.keys	key_resp.rt	key_resp.started	key_resp.stopped	g3.started	g3.stopped	ISI4.started	ISI4.stopped	text_16.started	text_16.stopped	sound_5.started	sound_5.stopped	text_6.started	text_6.stopped	sound_6.started	sound_6.stopped	text_17.started	text_17.stopped	key_resp_6.keys	key_resp_6.corr	key_resp_6.started	key_resp_6.stopped	g4.started	g4.stopped	text_7.started
																					20.7907814	None	20.7907814	None	d	187.2260593	20.7907814	None
120_ref.wav	104.wav	a	g	5.2	0	0	0	4																					208.2043956	None	208.2043956	209.7347784	209.7099047	212.7296403	209.7013645	None	212.7074861	213.2198101	213.3928014	216.4182576	213.4005913	216.4182576	None	0	213.4005913	216.4182576	216.7329393	None	216.7329393
120_ref.wav	136.wav	g	a	5.5	0	1	1	5																					218.277546	None	218.277546	219.7891727	219.767143	222.7811787	219.7607101	None	222.7811787	223.3073624	223.7659236	None	223.7733627	None	g	0	223.7733627	None	224.5217453	None	224.5217453
120_ref.wav	152.wav	g	a	5.5	0	2	2	6																					226.0870002	None	226.0870002	227.5993965	227.5775452	230.5994764	227.5705125	None	230.5784374	231.0988231	231.5600125	None	231.5646595	None	a	1	231.5646595	None	232.3746007	None	232.3746007
120_ref.wav	168.wav	g	a	5.5	0	3	3	7																					233.9214498	None	233.9214498	235.4354582	235.4141068	238.4265328	235.4046261	None	238.4034719	238.9128947	239.3961664	None	239.4044173	None	a	1	239.4044173	None	240.4241569	None	240.4241569
120_ref.wav	56.wav	a	g	5.2	0	4	4	1																					241.9751896	None	241.9751896	243.4949104	243.4739711	246.4876582	243.467387	None	246.4652361	246.9853039	247.1620616	None	247.1659723	None	g	1	247.1659723	None	248.2224008	None	248.2224008
120_ref.wav	72.wav	a	g	5.2	0	5	5	2																					249.7978774	None	249.7978774	251.3283232	251.2768838	254.2922915	251.2724859	None	254.2922915	254.8083657	254.9822677	None	254.991459	None	g	1	254.991459	None	256.0107655	None	256.0107655
120_ref.wav	184.wav	g	a	5.5	0	6	6	8																					257.59926	None	257.59926	259.1202008	259.0741878	262.0862785	259.0691153	None	262.0862785	262.606762	263.0671643	None	263.0728087	None	a	1	263.0728087	None	263.7566794	None	263.7566794
120_ref.wav	40.wav	a	g	5.2	0	7	7	0																					265.32705	None	265.32705	266.837618	266.8139821	269.8325169	266.8067613	None	269.8097678	270.3267044	270.5206911	None	270.5275187	None	g	1	270.5275187	None	271.7331968	None	271.7331968
120_ref.wav	200.wav	g	a	5.5	0	8	8	9																					273.2882569	None	273.2882569	274.8166945	274.7696848	277.7757745	274.7622667	None	277.7757745	278.2914591	278.7803865	None	278.7850853	None	a	1	278.7850853	None	279.4363161	None	279.4363161
120_ref.wav	88.wav	a	g	5.2	0	9	9	3																					280.9906984	None	280.9906984	282.4986502	282.4752535	285.4842022	282.4684691	None	285.4842022	286.0026005	286.1801858	None	286.1845255	None	g	1	286.1845255	None	287.185227	None	287.185227
120_ref.wav	152.wav	g	a	5.2					0	0	0	6
120_ref.wav	152.wav	g	a	5.5					0	1	1	16
120_ref.wav	184.wav	g	a	5.2					0	2	2	8
120_ref.wav	136.wav	g	a	5.5					0	3	3	15
120_ref.wav	136.wav	g	a	5.2					0	4	4	5
120_ref.wav	168.wav	g	a	5.2					0	5	5	7
120_ref.wav	200.wav	g	a	5.2					0	6	6	9
120_ref.wav	72.wav	a	g	5.2					0	7	7	2
120_ref.wav	56.wav	a	g	5.5					0	8	8	11
120_ref.wav	40.wav	a	g	5.2					0	9	9	0
120_ref.wav	168.wav	g	a	5.5					0	10	10	17
120_ref.wav	104.wav	a	g	5.2					0	11	11	4
120_ref.wav	88.wav	a	g	5.5					0	12	12	13
120_ref.wav	184.wav	g	a	5.5					0	13	13	18
120_ref.wav	72.wav	a	g	5.5					0	14	14	12
120_ref.wav	88.wav	a	g	5.2					0	15	15	3
120_ref.wav	40.wav	a	g	5.5					0	16	16	10
120_ref.wav	104.wav	a	g	5.5					0	17	17	14
120_ref.wav	200.wav	g	a	5.5					0	18	18	19
120_ref.wav	56.wav	a	g	5.2					0	19	19	1
120_ref.wav	72.wav	a	g	5.2					1	0	20	2
120_ref.wav	104.wav	a	g	5.5					1	1	21	14
120_ref.wav	200.wav	g	a	5.5					1	2	22	19
120_ref.wav	40.wav	a	g	5.2					1	3	23	0
120_ref.wav	56.wav	a	g	5.2					1	4	24	1
120_ref.wav	72.wav	a	g	5.5					1	5	25	12
120_ref.wav	184.wav	g	a	5.5					1	6	26	18
120_ref.wav	40.wav	a	g	5.5					1	7	27	10
120_ref.wav	88.wav	a	g	5.5					1	8	28	13
120_ref.wav	136.wav	g	a	5.5					1	9	29	15
120_ref.wav	168.wav	g	a	5.2					1	10	30	7
120_ref.wav	152.wav	g	a	5.2					1	11	31	6
120_ref.wav	200.wav	g	a	5.2					1	12	32	9
120_ref.wav	88.wav	a	g	5.2					1	13	33	3
120_ref.wav	56.wav	a	g	5.5					1	14	34	11
120_ref.wav	168.wav	g	a	5.5					1	15	35	17
120_ref.wav	136.wav	g	a	5.2					1	16	36	5
120_ref.wav	152.wav	g	a	5.5					1	17	37	16
120_ref.wav	104.wav	a	g	5.2					1	18	38	4
120_ref.wav	184.wav	g	a	5.2					1	19	39	8
120_ref.wav	104.wav	a	g	5.2					2	0	40	4
120_ref.wav	152.wav	g	a	5.5					2	1	41	16
120_ref.wav	72.wav	a	g	5.2					2	2	42	2
120_ref.wav	88.wav	a	g	5.5					2	3	43	13
120_ref.wav	136.wav	g	a	5.5					2	4	44	15
120_ref.wav	104.wav	a	g	5.5					2	5	45	14
120_ref.wav	152.wav	g	a	5.2					2	6	46	6
120_ref.wav	88.wav	a	g	5.2					2	7	47	3
120_ref.wav	184.wav	g	a	5.2					2	8	48	8
120_ref.wav	56.wav	a	g	5.5					2	9	49	11
120_ref.wav	200.wav	g	a	5.5					2	10	50	19
120_ref.wav	40.wav	a	g	5.5					2	11	51	10
120_ref.wav	168.wav	g	a	5.2					2	12	52	7
120_ref.wav	136.wav	g	a	5.2					2	13	53	5
120_ref.wav	40.wav	a	g	5.2					2	14	54	0
120_ref.wav	72.wav	a	g	5.5					2	15	55	12
120_ref.wav	184.wav	g	a	5.5					2	16	56	18
120_ref.wav	168.wav	g	a	5.5					2	17	57	17
120_ref.wav	56.wav	a	g	5.2					2	18	58	1
120_ref.wav	200.wav	g	a	5.2					2	19	59	9
120_ref.wav	72.wav	a	g	5.2									0	0	0	2
120_ref.wav	104.wav	a	g	5.2									0	1	1	4
120_ref.wav	152.wav	g	a	5.5									0	2	2	6
120_ref.wav	168.wav	g	a	5.5									0	3	3	7
120_ref.wav	40.wav	a	g	5.2									0	4	4	0
120_ref.wav	184.wav	g	a	5.5									0	5	5	8
120_ref.wav	88.wav	a	g	5.2									0	6	6	3
120_ref.wav	56.wav	a	g	5.2									0	7	7	1
120_ref.wav	136.wav	g	a	5.5									0	8	8	5
120_ref.wav	200.wav	g	a	5.5									0	9	9	9
120_ref.wav	168.wav	g	a	5.5													0	0	0	17
120_ref.wav	152.wav	g	a	5.5													0	1	1	16
120_ref.wav	184.wav	g	a	5.5													0	2	2	18
120_ref.wav	152.wav	g	a	5.2													0	3	3	6
120_ref.wav	40.wav	a	g	5.5													0	4	4	10
120_ref.wav	56.wav	a	g	5.5													0	5	5	11
120_ref.wav	104.wav	a	g	5.2													0	6	6	4
120_ref.wav	72.wav	a	g	5.2													0	7	7	2
120_ref.wav	200.wav	g	a	5.2													0	8	8	9
120_ref.wav	72.wav	a	g	5.5													0	9	9	12
120_ref.wav	104.wav	a	g	5.5													0	10	10	14
120_ref.wav	136.wav	g	a	5.5													0	11	11	15
120_ref.wav	168.wav	g	a	5.2													0	12	12	7
120_ref.wav	136.wav	g	a	5.2													0	13	13	5
120_ref.wav	184.wav	g	a	5.2													0	14	14	8
120_ref.wav	56.wav	a	g	5.2													0	15	15	1
120_ref.wav	88.wav	a	g	5.5													0	16	16	13
120_ref.wav	88.wav	a	g	5.2													0	17	17	3
120_ref.wav	200.wav	g	a	5.5													0	18	18	19
120_ref.wav	40.wav	a	g	5.2													0	19	19	0
120_ref.wav	104.wav	a	g	5.2													1	0	20	4
120_ref.wav	72.wav	a	g	5.2													1	1	21	2
120_ref.wav	104.wav	a	g	5.5													1	2	22	14
120_ref.wav	152.wav	g	a	5.5													1	3	23	16
120_ref.wav	184.wav	g	a	5.5													1	4	24	18
120_ref.wav	88.wav	a	g	5.5													1	5	25	13
120_ref.wav	184.wav	g	a	5.2													1	6	26	8
120_ref.wav	168.wav	g	a	5.2													1	7	27	7
120_ref.wav	168.wav	g	a	5.5													1	8	28	17
120_ref.wav	56.wav	a	g	5.2													1	9	29	1
120_ref.wav	40.wav	a	g	5.2													1	10	30	0
120_ref.wav	56.wav	a	g	5.5													1	11	31	11
120_ref.wav	136.wav	g	a	5.2													1	12	32	5
120_ref.wav	40.wav	a	g	5.5													1	13	33	10
120_ref.wav	200.wav	g	a	5.5													1	14	34	19
120_ref.wav	88.wav	a	g	5.2													1	15	35	3
120_ref.wav	200.wav	g	a	5.2													1	16	36	9
120_ref.wav	152.wav	g	a	5.2													1	17	37	6
120_ref.wav	136.wav	g	a	5.5													1	18	38	15
120_ref.wav	72.wav	a	g	5.5													1	19	39	12
120_ref.wav	88.wav	a	g	5.5													2	0	40	13
120_ref.wav	104.wav	a	g	5.2													2	1	41	4
120_ref.wav	56.wav	a	g	5.2													2	2	42	1
120_ref.wav	104.wav	a	g	5.5													2	3	43	14
120_ref.wav	168.wav	g	a	5.2													2	4	44	7
120_ref.wav	40.wav	a	g	5.2													2	5	45	0
120_ref.wav	152.wav	g	a	5.2													2	6	46	6
120_ref.wav	40.wav	a	g	5.5													2	7	47	10
120_ref.wav	184.wav	g	a	5.5													2	8	48	18
120_ref.wav	136.wav	g	a	5.5													2	9	49	15
120_ref.wav	168.wav	g	a	5.5													2	10	50	17
120_ref.wav	200.wav	g	a	5.2													2	11	51	9
120_ref.wav	72.wav	a	g	5.2													2	12	52	2
120_ref.wav	152.wav	g	a	5.5													2	13	53	16
120_ref.wav	56.wav	a	g	5.5													2	14	54	11
120_ref.wav	136.wav	g	a	5.2													2	15	55	5
120_ref.wav	88.wav	a	g	5.2													2	16	56	3
120_ref.wav	200.wav	g	a	5.5													2	17	57	19
120_ref.wav	184.wav	g	a	5.2													2	18	58	8
120_ref.wav	72.wav	a	g	5.5													2	19	59	12
﻿reference	target	correctanswer	correctanswer2	tstart	trials.thisRepN	trials.thisTrialN	trials.thisN	trials.thisIndex	trials_2.thisRepN	trials_2.thisTrialN	trials_2.thisN	trials_2.thisIndex	trials_3.thisRepN	trials_3.thisTrialN	trials_3.thisN	trials_3.thisIndex	trials_4.thisRepN	trials_4.thisTrialN	trials_4.thisN	trials_4.thisIndex	g.started	g.stopped	intro.started	intro.stopped	key_resp.keys	key_resp.rt	key_resp.started	key_resp.stopped	g0.started	g0.stopped	ISI3.started	ISI3.stopped	text_11.started	text_11.stopped	sound_1.started	sound_1.stopped	text.started	text.stopped	sound_2.started	sound_2.stopped	text_13.started	text_13.stopped	key_resp_2.keys	key_resp_2.corr	key_resp_2.rt	key_resp_2.started	key_resp_2.stopped	g1.started	g1.stopped
																					16.2126571	None	16.2126571	None	d	222.3446566	16.2126571	None
120_ref.wav	184.wav	g	a	5.5	0	0	0	8																					238.7481104	None	238.7481104	240.2735974	240.2288544	243.2481792	240.2216291	None	243.2481792	243.7615868	244.2314889	None	244.2363483	None	g	1	-192.3350024	244.2363483	None	244.2880859	None
120_ref.wav	168.wav	g	a	5.5	0	1	1	7																					245.8023513	None	245.8023513	247.3119272	247.2875157	250.3134244	247.2807987	None	250.2924132	250.810975	251.273582	None	251.277814	None	g	1	0.4454906	251.277814	None	251.769821	None
120_ref.wav	56.wav	a	g	5.2	0	2	2	1																					253.311044	None	253.311044	254.8164361	254.7940621	257.8123296	254.7891806	None	257.8123296	258.3349228	258.5107173	None	258.514769	None	g	0	0.3536651	258.514769	None	258.9271145	None
120_ref.wav	88.wav	a	g	5.2	0	3	3	3																					260.5331121	None	260.5331121	262.0596833	262.0141422	265.0363284	262.0075609	None	265.0131818	265.5291127	265.7025786	None	265.7073578	None	a	1	-6.783356	265.7073578	None	265.7492384	None
120_ref.wav	72.wav	a	g	5.2	0	4	4	2																					267.307104	None	267.307104	268.8136315	268.791027	271.8111825	268.786589	None	271.7881625	272.301694	272.474585	None	272.4825648	None	a	1	0.886491	272.4825648	None	273.4159714	None
120_ref.wav	40.wav	a	g	5.2	0	5	5	0																					274.9620776	None	274.9620776	276.469289	276.4458738	279.4699292	276.4392024	None	279.4479572	279.9611948	280.1399106	None	280.1467181	None	a	1	0.9425398	280.1467181	None	281.14771	None
120_ref.wav	152.wav	g	a	5.5	0	6	6	6																					282.6967826	None	282.6967826	284.2246565	284.1761831	287.1973725	284.1699867	None	287.1743687	287.6842014	288.1734843	None	288.1799997	None	g	1	0.323309	288.1799997	None	288.5362818	None
120_ref.wav	136.wav	g	a	5.5	0	7	7	5																					290.0656405	None	290.0656405	291.5760661	291.5527001	294.5795438	291.5473712	None	294.5567698	295.0713461	295.5370764	None	295.5431115	None	g	1	0.4128218	295.5431115	None	296.0011731	None
120_ref.wav	200.wav	g	a	5.5	0	8	8	9																					297.6648719	None	297.6648719	299.1862278	299.1397307	302.1658904	299.1331151	None	302.1448357	302.6596364	303.1465086	None	303.1535684	None	a	0	0.593617	303.1535684	None	303.784222	None
120_ref.wav	104.wav	a	g	5.2	0	9	9	4																					305.3558557	None	305.3558557	306.8753223	306.8304015	309.8460956	306.8215824	None	309.8460956	310.3670777	310.5389454	None	310.5443165	None	g	0	0.4305684	310.5443165	None	311.0229999	None
120_ref.wav	88.wav	a	g	5.5					0	0	0	13
120_ref.wav	88.wav	a	g	5.2					0	1	1	3
120_ref.wav	152.wav	g	a	5.5					0	2	2	16
120_ref.wav	40.wav	a	g	5.5					0	3	3	10
120_ref.wav	168.wav	g	a	5.2					0	4	4	7
120_ref.wav	184.wav	g	a	5.2					0	5	5	8
120_ref.wav	200.wav	g	a	5.5					0	6	6	19
120_ref.wav	152.wav	g	a	5.2					0	7	7	6
120_ref.wav	72.wav	a	g	5.2					0	8	8	2
120_ref.wav	200.wav	g	a	5.2					0	9	9	9
120_ref.wav	72.wav	a	g	5.5					0	10	10	12
120_ref.wav	168.wav	g	a	5.5					0	11	11	17
120_ref.wav	184.wav	g	a	5.5					0	12	12	18
120_ref.wav	136.wav	g	a	5.5					0	13	13	15
120_ref.wav	104.wav	a	g	5.2					0	14	14	4
120_ref.wav	136.wav	g	a	5.2					0	15	15	5
120_ref.wav	104.wav	a	g	5.5					0	16	16	14
120_ref.wav	56.wav	a	g	5.2					0	17	17	1
120_ref.wav	56.wav	a	g	5.5					0	18	18	11
120_ref.wav	40.wav	a	g	5.2					0	19	19	0
120_ref.wav	136.wav	g	a	5.5					1	0	20	15
120_ref.wav	104.wav	a	g	5.5					1	1	21	14
120_ref.wav	184.wav	g	a	5.5					1	2	22	18
120_ref.wav	88.wav	a	g	5.5					1	3	23	13
120_ref.wav	72.wav	a	g	5.5					1	4	24	12
120_ref.wav	184.wav	g	a	5.2					1	5	25	8
120_ref.wav	88.wav	a	g	5.2					1	6	26	3
120_ref.wav	200.wav	g	a	5.5					1	7	27	19
120_ref.wav	152.wav	g	a	5.2					1	8	28	6
120_ref.wav	168.wav	g	a	5.5					1	9	29	17
120_ref.wav	56.wav	a	g	5.2					1	10	30	1
120_ref.wav	168.wav	g	a	5.2					1	11	31	7
120_ref.wav	40.wav	a	g	5.2					1	12	32	0
120_ref.wav	104.wav	a	g	5.2					1	13	33	4
120_ref.wav	200.wav	g	a	5.2					1	14	34	9
120_ref.wav	72.wav	a	g	5.2					1	15	35	2
120_ref.wav	136.wav	g	a	5.2					1	16	36	5
120_ref.wav	40.wav	a	g	5.5					1	17	37	10
120_ref.wav	152.wav	g	a	5.5					1	18	38	16
120_ref.wav	56.wav	a	g	5.5					1	19	39	11
120_ref.wav	184.wav	g	a	5.2					2	0	40	8
120_ref.wav	200.wav	g	a	5.2					2	1	41	9
120_ref.wav	200.wav	g	a	5.5					2	2	42	19
120_ref.wav	88.wav	a	g	5.2					2	3	43	3
120_ref.wav	168.wav	g	a	5.2					2	4	44	7
120_ref.wav	136.wav	g	a	5.2					2	5	45	5
120_ref.wav	104.wav	a	g	5.2					2	6	46	4
120_ref.wav	152.wav	g	a	5.2					2	7	47	6
120_ref.wav	40.wav	a	g	5.5					2	8	48	10
120_ref.wav	88.wav	a	g	5.5					2	9	49	13
120_ref.wav	152.wav	g	a	5.5					2	10	50	16
120_ref.wav	168.wav	g	a	5.5					2	11	51	17
120_ref.wav	184.wav	g	a	5.5					2	12	52	18
120_ref.wav	72.wav	a	g	5.5					2	13	53	12
120_ref.wav	40.wav	a	g	5.2					2	14	54	0
120_ref.wav	104.wav	a	g	5.5					2	15	55	14
120_ref.wav	72.wav	a	g	5.2					2	16	56	2
120_ref.wav	56.wav	a	g	5.5					2	17	57	11
120_ref.wav	56.wav	a	g	5.2					2	18	58	1
120_ref.wav	136.wav	g	a	5.5					2	19	59	15
120_ref.wav	152.wav	g	a	5.5									0	0	0	6
120_ref.wav	184.wav	g	a	5.5									0	1	1	8
120_ref.wav	168.wav	g	a	5.5									0	2	2	7
120_ref.wav	56.wav	a	g	5.2									0	3	3	1
120_ref.wav	200.wav	g	a	5.5									0	4	4	9
120_ref.wav	104.wav	a	g	5.2									0	5	5	4
120_ref.wav	72.wav	a	g	5.2									0	6	6	2
120_ref.wav	136.wav	g	a	5.5									0	7	7	5
120_ref.wav	40.wav	a	g	5.2									0	8	8	0
120_ref.wav	88.wav	a	g	5.2									0	9	9	3
120_ref.wav	40.wav	a	g	5.2													0	0	0	0
120_ref.wav	56.wav	a	g	5.2													0	1	1	1
120_ref.wav	184.wav	g	a	5.2													0	2	2	8
120_ref.wav	88.wav	a	g	5.5													0	3	3	13
120_ref.wav	88.wav	a	g	5.2													0	4	4	3
120_ref.wav	56.wav	a	g	5.5													0	5	5	11
120_ref.wav	200.wav	g	a	5.5													0	6	6	19
120_ref.wav	168.wav	g	a	5.5													0	7	7	17
120_ref.wav	184.wav	g	a	5.5													0	8	8	18
120_ref.wav	136.wav	g	a	5.5													0	9	9	15
120_ref.wav	40.wav	a	g	5.5													0	10	10	10
120_ref.wav	72.wav	a	g	5.5													0	11	11	12
120_ref.wav	136.wav	g	a	5.2													0	12	12	5
120_ref.wav	200.wav	g	a	5.2													0	13	13	9
120_ref.wav	72.wav	a	g	5.2													0	14	14	2
120_ref.wav	104.wav	a	g	5.5													0	15	15	14
120_ref.wav	104.wav	a	g	5.2													0	16	16	4
120_ref.wav	152.wav	g	a	5.2													0	17	17	6
120_ref.wav	152.wav	g	a	5.5													0	18	18	16
120_ref.wav	168.wav	g	a	5.2													0	19	19	7
120_ref.wav	200.wav	g	a	5.2													1	0	20	9
120_ref.wav	56.wav	a	g	5.5													1	1	21	11
120_ref.wav	72.wav	a	g	5.5													1	2	22	12
120_ref.wav	104.wav	a	g	5.2													1	3	23	4
120_ref.wav	88.wav	a	g	5.5													1	4	24	13
120_ref.wav	136.wav	g	a	5.2													1	5	25	5
120_ref.wav	56.wav	a	g	5.2													1	6	26	1
120_ref.wav	40.wav	a	g	5.5													1	7	27	10
120_ref.wav	168.wav	g	a	5.5													1	8	28	17
120_ref.wav	72.wav	a	g	5.2													1	9	29	2
120_ref.wav	152.wav	g	a	5.5													1	10	30	16
120_ref.wav	200.wav	g	a	5.5													1	11	31	19
120_ref.wav	184.wav	g	a	5.2													1	12	32	8
120_ref.wav	152.wav	g	a	5.2													1	13	33	6
120_ref.wav	88.wav	a	g	5.2													1	14	34	3
120_ref.wav	184.wav	g	a	5.5													1	15	35	18
120_ref.wav	136.wav	g	a	5.5													1	16	36	15
120_ref.wav	104.wav	a	g	5.5													1	17	37	14
120_ref.wav	168.wav	g	a	5.2													1	18	38	7
120_ref.wav	40.wav	a	g	5.2													1	19	39	0
120_ref.wav	200.wav	g	a	5.2													2	0	40	9
120_ref.wav	56.wav	a	g	5.5													2	1	41	11
120_ref.wav	88.wav	a	g	5.2													2	2	42	3
120_ref.wav	184.wav	g	a	5.2													2	3	43	8
120_ref.wav	168.wav	g	a	5.5													2	4	44	17
120_ref.wav	152.wav	g	a	5.5													2	5	45	16
120_ref.wav	40.wav	a	g	5.2													2	6	46	0
120_ref.wav	104.wav	a	g	5.2													2	7	47	4
120_ref.wav	104.wav	a	g	5.5													2	8	48	14
120_ref.wav	88.wav	a	g	5.5													2	9	49	13
120_ref.wav	136.wav	g	a	5.2													2	10	50	5
120_ref.wav	72.wav	a	g	5.2													2	11	51	2
120_ref.wav	168.wav	g	a	5.2													2	12	52	7
120_ref.wav	56.wav	a	g	5.2													2	13	53	1
120_ref.wav	184.wav	g	a	5.5													2	14	54	18
120_ref.wav	136.wav	g	a	5.5													2	15	55	15
120_ref.wav	72.wav	a	g	5.5													2	16	56	12
120_ref.wav	200.wav	g	a	5.5													2	17	57	19
120_ref.wav	40.wav	a	g	5.5													2	18	58	10
120_ref.wav	152.wav	g	a	5.2													2	19	59	6
﻿reference	target	correctanswer	correctanswer2	tstart	trials_5.thisRepN	trials_5.thisTrialN	trials_5.thisN	trials_5.thisIndex	trials_6.thisRepN	trials_6.thisTrialN	trials_6.thisN	trials_6.thisIndex	trials.thisRepN	trials.thisTrialN	trials.thisN	trials.thisIndex	trials_2.thisRepN	trials_2.thisTrialN	trials_2.thisN	trials_2.thisIndex	g.started	g.stopped	intro.started	intro.stopped	key_resp.keys	key_resp.rt	key_resp.started	key_resp.stopped	g3.started	g3.stopped	ISI4.started	ISI4.stopped	text_16.started	text_16.stopped	sound_5.started	sound_5.stopped	text_6.started	text_6.stopped	sound_6.started	sound_6.stopped	text_17.started	text_17.stopped	key_resp_6.keys	key_resp_6.corr	key_resp_6.rt	key_resp_6.started	key_resp_6.stopped	g4.started	g4.stopped
																					20.6115847	None	20.6115847	None	d	570.9990175	20.6115847	None
120_ref.wav	72.wav	a	g	5.2	0	0	0	2																					591.7685452	None	591.7685452	593.2970214	593.2500025	596.2665372	593.2446718	None	596.2665372	596.7854362	596.9376664	None	596.9450754	None	g	1	1.8954275	596.9450754	None	598.8905049	None
120_ref.wav	104.wav	a	g	5.2	0	1	1	4																					600.4216051	None	600.4216051	601.939185	601.91443	604.9332992	601.9061105	None	604.9137098	605.4330642	605.6031216	None	605.6093843	None	a	0	0.9215226	605.6093843	None	606.5727468	None
120_ref.wav	200.wav	g	a	5.5	0	2	2	9																					608.1187335	None	608.1187335	609.629492	609.6038929	612.6228137	609.5972556	None	612.5999102	613.1212723	613.6082703	None	613.6140999	None	a	1	0.8623237	613.6140999	None	614.5270772	None
120_ref.wav	136.wav	g	a	5.5	0	3	3	5																					616.0628751	None	616.0628751	617.5769352	617.5507829	620.5640942	617.5429495	None	620.5428054	621.0598157	621.541301	None	621.5482684	None	a	1	0.9504232	621.5482684	None	622.5346978	None
120_ref.wav	56.wav	a	g	5.2	0	4	4	1																					624.0903771	None	624.0903771	625.6075832	625.5821253	628.5894118	625.5744846	None	628.5894118	629.1122938	629.2863343	None	629.2916946	None	a	0	0.4650774	629.2916946	None	629.798951	None
120_ref.wav	88.wav	a	g	5.2	0	5	5	3																					631.3395615	None	631.3395615	632.8550127	632.8315124	635.851618	632.8246772	None	635.8277562	636.3461276	636.5166815	None	636.5211945	None	g	1	1.1537116	636.5211945	None	637.7316172	None
120_ref.wav	184.wav	g	a	5.5	0	6	6	8																					639.2649853	None	639.2649853	640.7788626	640.7557116	643.7764668	640.7503522	None	643.7533403	644.2697366	644.7351694	None	644.7417658	None	a	1	0.6629709	644.7417658	None	645.4545593	None
120_ref.wav	40.wav	a	g	5.2	0	7	7	0																					647.0030049	None	647.0030049	648.5195261	648.4934828	651.5177914	648.4853165	None	651.49637	652.0114672	652.183701	None	652.1901557	None	g	1	0.9762359	652.1901557	None	653.2065994	None
120_ref.wav	168.wav	g	a	5.5	0	8	8	7																					654.7460809	None	654.7460809	656.2510424	656.2298847	659.2425086	656.2229452	None	659.2425086	659.7596375	660.2256911	None	660.2309148	None	a	1	0.7277738	660.2309148	None	661.0168289	None
120_ref.wav	152.wav	g	a	5.5	0	9	9	6																					662.5648637	None	662.5648637	664.076081	664.0524601	667.0594175	664.0462457	None	667.0594175	667.5742832	668.0403297	None	668.0459176	None	a	1	0.8090472	668.0459176	None	668.9058573	None
120_ref.wav	104.wav	a	g	5.5					0	0	0	14
120_ref.wav	168.wav	g	a	5.2					0	1	1	7
120_ref.wav	40.wav	a	g	5.5					0	2	2	10
120_ref.wav	56.wav	a	g	5.5					0	3	3	11
120_ref.wav	200.wav	g	a	5.2					0	4	4	9
120_ref.wav	152.wav	g	a	5.2					0	5	5	6
120_ref.wav	184.wav	g	a	5.5					0	6	6	18
120_ref.wav	136.wav	g	a	5.5					0	7	7	15
120_ref.wav	136.wav	g	a	5.2					0	8	8	5
120_ref.wav	72.wav	a	g	5.5					0	9	9	12
120_ref.wav	56.wav	a	g	5.2					0	10	10	1
120_ref.wav	88.wav	a	g	5.2					0	11	11	3
120_ref.wav	168.wav	g	a	5.5					0	12	12	17
120_ref.wav	152.wav	g	a	5.5					0	13	13	16
120_ref.wav	104.wav	a	g	5.2					0	14	14	4
120_ref.wav	72.wav	a	g	5.2					0	15	15	2
120_ref.wav	40.wav	a	g	5.2					0	16	16	0
120_ref.wav	88.wav	a	g	5.5					0	17	17	13
120_ref.wav	200.wav	g	a	5.5					0	18	18	19
120_ref.wav	184.wav	g	a	5.2					0	19	19	8
120_ref.wav	40.wav	a	g	5.5					1	0	20	10
120_ref.wav	168.wav	g	a	5.5					1	1	21	17
120_ref.wav	200.wav	g	a	5.5					1	2	22	19
120_ref.wav	152.wav	g	a	5.5					1	3	23	16
120_ref.wav	104.wav	a	g	5.5					1	4	24	14
120_ref.wav	88.wav	a	g	5.5					1	5	25	13
120_ref.wav	184.wav	g	a	5.5					1	6	26	18
120_ref.wav	72.wav	a	g	5.2					1	7	27	2
120_ref.wav	136.wav	g	a	5.2					1	8	28	5
120_ref.wav	56.wav	a	g	5.2					1	9	29	1
120_ref.wav	136.wav	g	a	5.5					1	10	30	15
120_ref.wav	184.wav	g	a	5.2					1	11	31	8
120_ref.wav	72.wav	a	g	5.5					1	12	32	12
120_ref.wav	200.wav	g	a	5.2					1	13	33	9
120_ref.wav	168.wav	g	a	5.2					1	14	34	7
120_ref.wav	88.wav	a	g	5.2					1	15	35	3
120_ref.wav	40.wav	a	g	5.2					1	16	36	0
120_ref.wav	152.wav	g	a	5.2					1	17	37	6
120_ref.wav	104.wav	a	g	5.2					1	18	38	4
120_ref.wav	56.wav	a	g	5.5					1	19	39	11
120_ref.wav	104.wav	a	g	5.2					2	0	40	4
120_ref.wav	152.wav	g	a	5.2					2	1	41	6
120_ref.wav	104.wav	a	g	5.5					2	2	42	14
120_ref.wav	200.wav	g	a	5.2					2	3	43	9
120_ref.wav	40.wav	a	g	5.2					2	4	44	0
120_ref.wav	56.wav	a	g	5.2					2	5	45	1
120_ref.wav	200.wav	g	a	5.5					2	6	46	19
120_ref.wav	40.wav	a	g	5.5					2	7	47	10
120_ref.wav	72.wav	a	g	5.2					2	8	48	2
120_ref.wav	72.wav	a	g	5.5					2	9	49	12
120_ref.wav	168.wav	g	a	5.5					2	10	50	17
120_ref.wav	88.wav	a	g	5.2					2	11	51	3
120_ref.wav	152.wav	g	a	5.5					2	12	52	16
120_ref.wav	184.wav	g	a	5.5					2	13	53	18
120_ref.wav	88.wav	a	g	5.5					2	14	54	13
120_ref.wav	168.wav	g	a	5.2					2	15	55	7
120_ref.wav	184.wav	g	a	5.2					2	16	56	8
120_ref.wav	56.wav	a	g	5.5					2	17	57	11
120_ref.wav	136.wav	g	a	5.2					2	18	58	5
120_ref.wav	136.wav	g	a	5.5					2	19	59	15
120_ref.wav	104.wav	a	g	5.2									0	0	0	4
120_ref.wav	56.wav	a	g	5.2									0	1	1	1
120_ref.wav	72.wav	a	g	5.2									0	2	2	2
120_ref.wav	136.wav	g	a	5.5									0	3	3	5
120_ref.wav	152.wav	g	a	5.5									0	4	4	6
120_ref.wav	88.wav	a	g	5.2									0	5	5	3
120_ref.wav	168.wav	g	a	5.5									0	6	6	7
120_ref.wav	40.wav	a	g	5.2									0	7	7	0
120_ref.wav	184.wav	g	a	5.5									0	8	8	8
120_ref.wav	200.wav	g	a	5.5									0	9	9	9
120_ref.wav	136.wav	g	a	5.2													0	0	0	5
120_ref.wav	152.wav	g	a	5.2													0	1	1	6
120_ref.wav	200.wav	g	a	5.2													0	2	2	9
120_ref.wav	152.wav	g	a	5.5													0	3	3	16
120_ref.wav	56.wav	a	g	5.2													0	4	4	1
120_ref.wav	184.wav	g	a	5.2													0	5	5	8
120_ref.wav	136.wav	g	a	5.5													0	6	6	15
120_ref.wav	200.wav	g	a	5.5													0	7	7	19
120_ref.wav	168.wav	g	a	5.5													0	8	8	17
120_ref.wav	40.wav	a	g	5.5													0	9	9	10
120_ref.wav	56.wav	a	g	5.5													0	10	10	11
120_ref.wav	104.wav	a	g	5.5													0	11	11	14
120_ref.wav	104.wav	a	g	5.2													0	12	12	4
120_ref.wav	184.wav	g	a	5.5													0	13	13	18
120_ref.wav	40.wav	a	g	5.2													0	14	14	0
120_ref.wav	88.wav	a	g	5.5													0	15	15	13
120_ref.wav	88.wav	a	g	5.2													0	16	16	3
120_ref.wav	168.wav	g	a	5.2													0	17	17	7
120_ref.wav	72.wav	a	g	5.2													0	18	18	2
120_ref.wav	72.wav	a	g	5.5													0	19	19	12
120_ref.wav	40.wav	a	g	5.2													1	0	20	0
120_ref.wav	72.wav	a	g	5.5													1	1	21	12
120_ref.wav	184.wav	g	a	5.5													1	2	22	18
120_ref.wav	88.wav	a	g	5.2													1	3	23	3
120_ref.wav	168.wav	g	a	5.5													1	4	24	17
120_ref.wav	104.wav	a	g	5.2													1	5	25	4
120_ref.wav	104.wav	a	g	5.5													1	6	26	14
120_ref.wav	72.wav	a	g	5.2													1	7	27	2
120_ref.wav	136.wav	g	a	5.2													1	8	28	5
120_ref.wav	184.wav	g	a	5.2													1	9	29	8
120_ref.wav	56.wav	a	g	5.5													1	10	30	11
120_ref.wav	200.wav	g	a	5.5													1	11	31	19
120_ref.wav	152.wav	g	a	5.5													1	12	32	16
120_ref.wav	200.wav	g	a	5.2													1	13	33	9
120_ref.wav	56.wav	a	g	5.2													1	14	34	1
120_ref.wav	88.wav	a	g	5.5													1	15	35	13
120_ref.wav	136.wav	g	a	5.5													1	16	36	15
120_ref.wav	152.wav	g	a	5.2													1	17	37	6
120_ref.wav	40.wav	a	g	5.5													1	18	38	10
120_ref.wav	168.wav	g	a	5.2													1	19	39	7
120_ref.wav	72.wav	a	g	5.2													2	0	40	2
120_ref.wav	184.wav	g	a	5.2													2	1	41	8
120_ref.wav	40.wav	a	g	5.2													2	2	42	0
120_ref.wav	104.wav	a	g	5.2													2	3	43	4
120_ref.wav	136.wav	g	a	5.2													2	4	44	5
120_ref.wav	152.wav	g	a	5.2													2	5	45	6
120_ref.wav	56.wav	a	g	5.5													2	6	46	11
120_ref.wav	104.wav	a	g	5.5													2	7	47	14
120_ref.wav	168.wav	g	a	5.5													2	8	48	17
120_ref.wav	136.wav	g	a	5.5													2	9	49	15
120_ref.wav	168.wav	g	a	5.2													2	10	50	7
120_ref.wav	88.wav	a	g	5.5													2	11	51	13
120_ref.wav	152.wav	g	a	5.5													2	12	52	16
120_ref.wav	200.wav	g	a	5.5													2	13	53	19
120_ref.wav	184.wav	g	a	5.5													2	14	54	18
120_ref.wav	56.wav	a	g	5.2													2	15	55	1
120_ref.wav	40.wav	a	g	5.5													2	16	56	10
120_ref.wav	200.wav	g	a	5.2													2	17	57	9
120_ref.wav	72.wav	a	g	5.5													2	18	58	12
120_ref.wav	88.wav	a	g	5.2													2	19	59	3
﻿reference	target	correctanswer	correctanswer2	tstart	trials.thisRepN	trials.thisTrialN	trials.thisN	trials.thisIndex	trials_2.thisRepN	trials_2.thisTrialN	trials_2.thisN	trials_2.thisIndex	trials_3.thisRepN	trials_3.thisTrialN	trials_3.thisN	trials_3.thisIndex	trials_4.thisRepN	trials_4.thisTrialN	trials_4.thisN	trials_4.thisIndex	g.started	g.stopped	intro.started	intro.stopped	key_resp.keys	key_resp.rt	key_resp.started	key_resp.stopped	g0.started	g0.stopped	ISI3.started	ISI3.stopped	text_11.started	text_11.stopped	sound_1.started	sound_1.stopped	text.started	text.stopped	sound_2.started	sound_2.stopped	text_13.started	text_13.stopped	key_resp_2.keys	key_resp_2.corr	key_resp_2.rt	key_resp_2.started	key_resp_2.stopped	g1.started	g1.stopped
																					25.4776696	None	25.4776696	None	d	3129.305012	25.4776696	None
120_ref.wav	168.wav	g	a	5.5	0	0	0	7																					3155.001833	None	3155.001833	3156.51538	3156.493588	3159.503352	3156.486967	None	3159.503352	3160.019711	3160.486752	None	3160.494323	None	a	0	-95.6508495	3160.494323	None	3160.539272	None
120_ref.wav	136.wav	g	a	5.5	0	1	1	5																					3162.093659	None	3162.093659	3163.614464	3163.589651	3166.613662	3163.581765	None	3166.564199	3167.086628	3167.570278	None	3167.576799	None	g	1	1.5868021	3167.576799	None	3169.213503	None
120_ref.wav	184.wav	g	a	5.5	0	2	2	8																					3170.749388	None	3170.749388	3172.261104	3172.237529	3175.261585	3172.231234	None	3175.239856	3175.760395	3176.222751	None	3176.228198	None	g	1	1.0528945	3176.228198	None	3177.332417	None
120_ref.wav	40.wav	a	g	5.2	0	3	3	0																					3178.888481	None	3178.888481	3180.416293	3180.3698	3183.392088	3180.362664	None	3183.367566	3183.888565	3184.058996	None	3184.065417	None	a	1	1.100631	3184.065417	None	3185.226117	None
120_ref.wav	88.wav	a	g	5.2	0	4	4	3																					3186.786091	None	3186.786091	3188.304707	3188.257539	3191.278701	3188.252718	None	3191.256469	3191.772641	3191.967769	None	3191.973235	None	a	1	0.8843118	3191.973235	None	3192.909321	None
120_ref.wav	72.wav	a	g	5.2	0	5	5	2																					3194.436131	None	3194.436131	3195.945708	3195.922246	3198.943683	3195.91537	None	3198.920048	3199.433877	3199.603189	None	3199.610144	None	a	1	0.8933084	3199.610144	None	3200.540342	None
120_ref.wav	200.wav	g	a	5.5	0	6	6	9																					3202.097396	None	3202.097396	3203.608098	3203.586151	3206.60469	3203.580829	None	3206.58303	3207.102342	3207.573324	None	3207.580115	None	g	1	0.6828508	3207.580115	None	3208.315243	None
120_ref.wav	56.wav	a	g	5.2	0	7	7	1																					3209.858989	None	3209.858989	3211.385253	3211.34047	3214.36556	3211.333196	None	3214.343878	3214.853981	3215.02701	None	3215.033122	None	a	1	0.8324137	3215.033122	None	3215.924274	None
120_ref.wav	104.wav	a	g	5.2	0	8	8	4																					3217.465506	None	3217.465506	3218.977827	3218.954926	3221.981002	3218.948118	None	3221.959748	3222.481874	3222.652131	None	3222.658545	None	a	1	0.8159672	3222.658545	None	3223.515098	None
120_ref.wav	152.wav	g	a	5.5	0	9	9	6																					3225.072645	None	3225.072645	3226.582742	3226.560063	3229.585651	3226.553165	None	3229.562489	3230.080882	3230.545208	None	3230.551641	None	g	1	0.7658893	3230.551641	None	3231.361762	None
120_ref.wav	168.wav	g	a	5.5					0	0	0	17
120_ref.wav	104.wav	a	g	5.2					0	1	1	4
120_ref.wav	72.wav	a	g	5.2					0	2	2	2
120_ref.wav	152.wav	g	a	5.2					0	3	3	6
120_ref.wav	40.wav	a	g	5.2					0	4	4	0
120_ref.wav	200.wav	g	a	5.5					0	5	5	19
120_ref.wav	72.wav	a	g	5.5					0	6	6	12
120_ref.wav	152.wav	g	a	5.5					0	7	7	16
120_ref.wav	40.wav	a	g	5.5					0	8	8	10
120_ref.wav	88.wav	a	g	5.2					0	9	9	3
120_ref.wav	184.wav	g	a	5.5					0	10	10	18
120_ref.wav	200.wav	g	a	5.2					0	11	11	9
120_ref.wav	136.wav	g	a	5.2					0	12	12	5
120_ref.wav	168.wav	g	a	5.2					0	13	13	7
120_ref.wav	184.wav	g	a	5.2					0	14	14	8
120_ref.wav	56.wav	a	g	5.5					0	15	15	11
120_ref.wav	104.wav	a	g	5.5					0	16	16	14
120_ref.wav	88.wav	a	g	5.5					0	17	17	13
120_ref.wav	56.wav	a	g	5.2					0	18	18	1
120_ref.wav	136.wav	g	a	5.5					0	19	19	15
120_ref.wav	136.wav	g	a	5.5					1	0	20	15
120_ref.wav	72.wav	a	g	5.2					1	1	21	2
120_ref.wav	104.wav	a	g	5.2					1	2	22	4
120_ref.wav	152.wav	g	a	5.5					1	3	23	16
120_ref.wav	184.wav	g	a	5.5					1	4	24	18
120_ref.wav	200.wav	g	a	5.5					1	5	25	19
120_ref.wav	152.wav	g	a	5.2					1	6	26	6
120_ref.wav	168.wav	g	a	5.2					1	7	27	7
120_ref.wav	88.wav	a	g	5.2					1	8	28	3
120_ref.wav	184.wav	g	a	5.2					1	9	29	8
120_ref.wav	104.wav	a	g	5.5					1	10	30	14
120_ref.wav	72.wav	a	g	5.5					1	11	31	12
120_ref.wav	136.wav	g	a	5.2					1	12	32	5
120_ref.wav	40.wav	a	g	5.5					1	13	33	10
120_ref.wav	168.wav	g	a	5.5					1	14	34	17
120_ref.wav	40.wav	a	g	5.2					1	15	35	0
120_ref.wav	200.wav	g	a	5.2					1	16	36	9
120_ref.wav	56.wav	a	g	5.5					1	17	37	11
120_ref.wav	88.wav	a	g	5.5					1	18	38	13
120_ref.wav	56.wav	a	g	5.2					1	19	39	1
120_ref.wav	168.wav	g	a	5.2					2	0	40	7
120_ref.wav	72.wav	a	g	5.5					2	1	41	12
120_ref.wav	200.wav	g	a	5.2					2	2	42	9
120_ref.wav	152.wav	g	a	5.2					2	3	43	6
120_ref.wav	200.wav	g	a	5.5					2	4	44	19
120_ref.wav	56.wav	a	g	5.2					2	5	45	1
120_ref.wav	152.wav	g	a	5.5					2	6	46	16
120_ref.wav	40.wav	a	g	5.5					2	7	47	10
120_ref.wav	168.wav	g	a	5.5					2	8	48	17
120_ref.wav	72.wav	a	g	5.2					2	9	49	2
120_ref.wav	104.wav	a	g	5.2					2	10	50	4
120_ref.wav	88.wav	a	g	5.5					2	11	51	13
120_ref.wav	136.wav	g	a	5.2					2	12	52	5
120_ref.wav	56.wav	a	g	5.5					2	13	53	11
120_ref.wav	184.wav	g	a	5.5					2	14	54	18
120_ref.wav	88.wav	a	g	5.2					2	15	55	3
120_ref.wav	136.wav	g	a	5.5					2	16	56	15
120_ref.wav	40.wav	a	g	5.2					2	17	57	0
120_ref.wav	104.wav	a	g	5.5					2	18	58	14
120_ref.wav	184.wav	g	a	5.2					2	19	59	8
120_ref.wav	168.wav	g	a	5.5									0	0	0	7
120_ref.wav	184.wav	g	a	5.5									0	1	1	8
120_ref.wav	136.wav	g	a	5.5									0	2	2	5
120_ref.wav	88.wav	a	g	5.2									0	3	3	3
120_ref.wav	152.wav	g	a	5.5									0	4	4	6
120_ref.wav	72.wav	a	g	5.2									0	5	5	2
120_ref.wav	104.wav	a	g	5.2									0	6	6	4
120_ref.wav	40.wav	a	g	5.2									0	7	7	0
120_ref.wav	200.wav	g	a	5.5									0	8	8	9
120_ref.wav	56.wav	a	g	5.2									0	9	9	1
120_ref.wav	72.wav	a	g	5.5													0	0	0	12
120_ref.wav	88.wav	a	g	5.5													0	1	1	13
120_ref.wav	168.wav	g	a	5.2													0	2	2	7
120_ref.wav	152.wav	g	a	5.2													0	3	3	6
120_ref.wav	200.wav	g	a	5.5													0	4	4	19
120_ref.wav	104.wav	a	g	5.2													0	5	5	4
120_ref.wav	56.wav	a	g	5.5													0	6	6	11
120_ref.wav	40.wav	a	g	5.2													0	7	7	0
120_ref.wav	88.wav	a	g	5.2													0	8	8	3
120_ref.wav	72.wav	a	g	5.2													0	9	9	2
120_ref.wav	200.wav	g	a	5.2													0	10	10	9
120_ref.wav	104.wav	a	g	5.5													0	11	11	14
120_ref.wav	152.wav	g	a	5.5													0	12	12	16
120_ref.wav	136.wav	g	a	5.5													0	13	13	15
120_ref.wav	184.wav	g	a	5.5													0	14	14	18
120_ref.wav	184.wav	g	a	5.2													0	15	15	8
120_ref.wav	40.wav	a	g	5.5													0	16	16	10
120_ref.wav	136.wav	g	a	5.2													0	17	17	5
120_ref.wav	168.wav	g	a	5.5													0	18	18	17
120_ref.wav	56.wav	a	g	5.2													0	19	19	1
120_ref.wav	184.wav	g	a	5.5													1	0	20	18
120_ref.wav	152.wav	g	a	5.2													1	1	21	6
120_ref.wav	200.wav	g	a	5.5													1	2	22	19
120_ref.wav	104.wav	a	g	5.2													1	3	23	4
120_ref.wav	184.wav	g	a	5.2													1	4	24	8
120_ref.wav	40.wav	a	g	5.2													1	5	25	0
120_ref.wav	200.wav	g	a	5.2													1	6	26	9
120_ref.wav	72.wav	a	g	5.2													1	7	27	2
120_ref.wav	40.wav	a	g	5.5													1	8	28	10
120_ref.wav	136.wav	g	a	5.2													1	9	29	5
120_ref.wav	168.wav	g	a	5.5													1	10	30	17
120_ref.wav	88.wav	a	g	5.2													1	11	31	3
120_ref.wav	72.wav	a	g	5.5													1	12	32	12
120_ref.wav	152.wav	g	a	5.5													1	13	33	16
120_ref.wav	136.wav	g	a	5.5													1	14	34	15
120_ref.wav	104.wav	a	g	5.5													1	15	35	14
120_ref.wav	88.wav	a	g	5.5													1	16	36	13
120_ref.wav	168.wav	g	a	5.2													1	17	37	7
120_ref.wav	56.wav	a	g	5.2													1	18	38	1
120_ref.wav	56.wav	a	g	5.5													1	19	39	11
120_ref.wav	136.wav	g	a	5.2													2	0	40	5
120_ref.wav	168.wav	g	a	5.2													2	1	41	7
120_ref.wav	72.wav	a	g	5.2													2	2	42	2
120_ref.wav	104.wav	a	g	5.2													2	3	43	4
120_ref.wav	152.wav	g	a	5.5													2	4	44	16
120_ref.wav	184.wav	g	a	5.5													2	5	45	18
120_ref.wav	152.wav	g	a	5.2													2	6	46	6
120_ref.wav	88.wav	a	g	5.2													2	7	47	3
120_ref.wav	56.wav	a	g	5.5													2	8	48	11
120_ref.wav	40.wav	a	g	5.2													2	9	49	0
120_ref.wav	184.wav	g	a	5.2													2	10	50	8
120_ref.wav	200.wav	g	a	5.2													2	11	51	9
120_ref.wav	40.wav	a	g	5.5													2	12	52	10
120_ref.wav	72.wav	a	g	5.5													2	13	53	12
120_ref.wav	104.wav	a	g	5.5													2	14	54	14
120_ref.wav	136.wav	g	a	5.5													2	15	55	15
120_ref.wav	200.wav	g	a	5.5													2	16	56	19
120_ref.wav	168.wav	g	a	5.5													2	17	57	17
120_ref.wav	56.wav	a	g	5.2													2	18	58	1
120_ref.wav	88.wav	a	g	5.5													2	19	59	13
﻿reference	target	correctanswer	correctanswer2	tstart	trials_5.thisRepN	trials_5.thisTrialN	trials_5.thisN	trials_5.thisIndex	trials_6.thisRepN	trials_6.thisTrialN	trials_6.thisN	trials_6.thisIndex	trials.thisRepN	trials.thisTrialN	trials.thisN	trials.thisIndex	trials_2.thisRepN	trials_2.thisTrialN	trials_2.thisN	trials_2.thisIndex	g.started	g.stopped	intro.started	intro.stopped	key_resp.keys	key_resp.rt	key_resp.started	key_resp.stopped	g3.started	g3.stopped	ISI4.started	ISI4.stopped	text_16.started	text_16.stopped	sound_5.started	sound_5.stopped	text_6.started	text_6.stopped	sound_6.started	sound_6.stopped	text_17.started	text_17.stopped	key_resp_6.keys	key_resp_6.corr	key_resp_6.rt	key_resp_6.started	key_resp_6.stopped	g4.started	g4.stopped
																					32.3590928	None	32.3590928	None	d	335.8510813	32.3590928	None
120_ref.wav	168.wav	g	a	5.5	0	0	0	7																					368.4114602	None	368.4114602	369.9344525	369.9107729	372.924615	369.9027762	None	372.9012203	373.4244765	373.88885	None	373.8951465	None	a	1	1.9545121	373.8951465	None	375.9420448	None
120_ref.wav	56.wav	a	g	5.2	0	1	1	1																					377.4370963	None	377.4370963	378.9590251	378.9340831	381.9579383	378.9274817	None	381.9342643	382.4453934	382.6247576	None	382.6309989	None	g	1	2.1992549	382.6309989	None	384.8665578	None
120_ref.wav	200.wav	g	a	5.5	0	2	2	9																					386.4134838	None	386.4134838	387.9434189	387.8953438	390.9206623	387.8879045	None	390.8979315	391.4136888	391.896298	None	391.9051562	None	a	1	1.1964994	391.9051562	None	393.1423005	None
120_ref.wav	40.wav	a	g	5.2	0	3	3	0																					394.6993312	None	394.6993312	396.2086717	396.1835963	399.2070056	396.1787882	None	399.2070056	399.7266868	399.8819477	None	399.8888136	None	g	1	1.5466712	399.8888136	None	401.4878433	None
120_ref.wav	184.wav	g	a	5.5	0	4	4	8																					403.0276754	None	403.0276754	404.5422219	404.5186959	407.5378002	404.5111139	None	407.5129763	408.0312667	408.5127434	None	408.5193806	None	a	1	1.1046834	408.5193806	None	409.6637965	None
120_ref.wav	104.wav	a	g	5.2	0	5	5	4																					411.2165496	None	411.2165496	412.7285893	412.707266	415.7298058	412.696635	None	415.7061577	416.2340178	416.3906254	None	416.3987546	None	g	1	1.1508299	416.3987546	None	417.6029023	None
120_ref.wav	152.wav	g	a	5.5	0	6	6	6																					419.1416085	None	419.1416085	420.6554763	420.6277239	423.6538645	420.6218791	None	423.6279496	424.1537493	424.6127064	None	424.6203285	None	a	1	1.2748373	424.6203285	None	425.9336784	None
120_ref.wav	72.wav	a	g	5.2	0	7	7	2																					427.4773534	None	427.4773534	428.9995009	428.9737759	431.9919963	428.966275	None	431.9698859	432.4936994	432.6524808	None	432.6594822	None	g	1	0.8095885	432.6594822	None	433.5348835	None
120_ref.wav	136.wav	g	a	5.5	0	8	8	5																					435.1341827	None	435.1341827	436.6645574	436.6151963	439.6397894	436.60715	None	439.6158152	440.1281406	440.6164904	None	440.6233723	None	a	1	1.7558581	440.6233723	None	442.4188225	None
120_ref.wav	88.wav	a	g	5.2	0	9	9	3																					443.9644164	None	443.9644164	445.482269	445.4601295	448.4859081	445.4525716	None	448.4638729	448.9749148	449.1529568	None	449.1641882	None	g	1	0.9778351	449.1641882	None	450.1883941	None
120_ref.wav	200.wav	g	a	5.2					0	0	0	9
120_ref.wav	72.wav	a	g	5.2					0	1	1	2
120_ref.wav	104.wav	a	g	5.5					0	2	2	14
120_ref.wav	56.wav	a	g	5.5					0	3	3	11
120_ref.wav	56.wav	a	g	5.2					0	4	4	1
120_ref.wav	136.wav	g	a	5.2					0	5	5	5
120_ref.wav	88.wav	a	g	5.2					0	6	6	3
120_ref.wav	152.wav	g	a	5.5					0	7	7	16
120_ref.wav	168.wav	g	a	5.5					0	8	8	17
120_ref.wav	104.wav	a	g	5.2					0	9	9	4
120_ref.wav	168.wav	g	a	5.2					0	10	10	7
120_ref.wav	40.wav	a	g	5.2					0	11	11	0
120_ref.wav	184.wav	g	a	5.5					0	12	12	18
120_ref.wav	184.wav	g	a	5.2					0	13	13	8
120_ref.wav	40.wav	a	g	5.5					0	14	14	10
120_ref.wav	88.wav	a	g	5.5					0	15	15	13
120_ref.wav	200.wav	g	a	5.5					0	16	16	19
120_ref.wav	72.wav	a	g	5.5					0	17	17	12
120_ref.wav	152.wav	g	a	5.2					0	18	18	6
120_ref.wav	136.wav	g	a	5.5					0	19	19	15
120_ref.wav	56.wav	a	g	5.2					1	0	20	1
120_ref.wav	104.wav	a	g	5.5					1	1	21	14
120_ref.wav	200.wav	g	a	5.5					1	2	22	19
120_ref.wav	40.wav	a	g	5.2					1	3	23	0
120_ref.wav	184.wav	g	a	5.2					1	4	24	8
120_ref.wav	40.wav	a	g	5.5					1	5	25	10
120_ref.wav	104.wav	a	g	5.2					1	6	26	4
120_ref.wav	168.wav	g	a	5.5					1	7	27	17
120_ref.wav	72.wav	a	g	5.5					1	8	28	12
120_ref.wav	88.wav	a	g	5.5					1	9	29	13
120_ref.wav	200.wav	g	a	5.2					1	10	30	9
120_ref.wav	136.wav	g	a	5.2					1	11	31	5
120_ref.wav	168.wav	g	a	5.2					1	12	32	7
120_ref.wav	56.wav	a	g	5.5					1	13	33	11
120_ref.wav	152.wav	g	a	5.5					1	14	34	16
120_ref.wav	72.wav	a	g	5.2					1	15	35	2
120_ref.wav	184.wav	g	a	5.5					1	16	36	18
120_ref.wav	136.wav	g	a	5.5					1	17	37	15
120_ref.wav	152.wav	g	a	5.2					1	18	38	6
120_ref.wav	88.wav	a	g	5.2					1	19	39	3
120_ref.wav	200.wav	g	a	5.2					2	0	40	9
120_ref.wav	184.wav	g	a	5.5					2	1	41	18
120_ref.wav	72.wav	a	g	5.2					2	2	42	2
120_ref.wav	88.wav	a	g	5.5					2	3	43	13
120_ref.wav	56.wav	a	g	5.2					2	4	44	1
120_ref.wav	104.wav	a	g	5.2					2	5	45	4
120_ref.wav	152.wav	g	a	5.5					2	6	46	16
120_ref.wav	168.wav	g	a	5.5					2	7	47	17
120_ref.wav	72.wav	a	g	5.5					2	8	48	12
120_ref.wav	56.wav	a	g	5.5					2	9	49	11
120_ref.wav	200.wav	g	a	5.5					2	10	50	19
120_ref.wav	136.wav	g	a	5.5					2	11	51	15
120_ref.wav	40.wav	a	g	5.5					2	12	52	10
120_ref.wav	40.wav	a	g	5.2					2	13	53	0
120_ref.wav	104.wav	a	g	5.5					2	14	54	14
120_ref.wav	88.wav	a	g	5.2					2	15	55	3
120_ref.wav	152.wav	g	a	5.2					2	16	56	6
120_ref.wav	136.wav	g	a	5.2					2	17	57	5
120_ref.wav	168.wav	g	a	5.2					2	18	58	7
120_ref.wav	184.wav	g	a	5.2					2	19	59	8
120_ref.wav	40.wav	a	g	5.2									0	0	0	0
120_ref.wav	184.wav	g	a	5.5									0	1	1	8
120_ref.wav	88.wav	a	g	5.2									0	2	2	3
120_ref.wav	200.wav	g	a	5.5									0	3	3	9
120_ref.wav	136.wav	g	a	5.5									0	4	4	5
120_ref.wav	168.wav	g	a	5.5									0	5	5	7
120_ref.wav	104.wav	a	g	5.2									0	6	6	4
120_ref.wav	56.wav	a	g	5.2									0	7	7	1
120_ref.wav	152.wav	g	a	5.5									0	8	8	6
120_ref.wav	72.wav	a	g	5.2									0	9	9	2
120_ref.wav	40.wav	a	g	5.2													0	0	0	0
120_ref.wav	152.wav	g	a	5.5													0	1	1	16
120_ref.wav	136.wav	g	a	5.5													0	2	2	15
120_ref.wav	184.wav	g	a	5.2													0	3	3	8
120_ref.wav	56.wav	a	g	5.5													0	4	4	11
120_ref.wav	88.wav	a	g	5.5													0	5	5	13
120_ref.wav	184.wav	g	a	5.5													0	6	6	18
120_ref.wav	168.wav	g	a	5.2													0	7	7	7
120_ref.wav	152.wav	g	a	5.2													0	8	8	6
120_ref.wav	200.wav	g	a	5.5													0	9	9	19
120_ref.wav	136.wav	g	a	5.2													0	10	10	5
120_ref.wav	40.wav	a	g	5.5													0	11	11	10
120_ref.wav	168.wav	g	a	5.5													0	12	12	17
120_ref.wav	72.wav	a	g	5.5													0	13	13	12
120_ref.wav	200.wav	g	a	5.2													0	14	14	9
120_ref.wav	72.wav	a	g	5.2													0	15	15	2
120_ref.wav	88.wav	a	g	5.2													0	16	16	3
120_ref.wav	104.wav	a	g	5.2													0	17	17	4
120_ref.wav	56.wav	a	g	5.2													0	18	18	1
120_ref.wav	104.wav	a	g	5.5													0	19	19	14
120_ref.wav	72.wav	a	g	5.2													1	0	20	2
120_ref.wav	104.wav	a	g	5.5													1	1	21	14
120_ref.wav	104.wav	a	g	5.2													1	2	22	4
120_ref.wav	72.wav	a	g	5.5													1	3	23	12
120_ref.wav	184.wav	g	a	5.5													1	4	24	18
120_ref.wav	152.wav	g	a	5.2													1	5	25	6
120_ref.wav	136.wav	g	a	5.5													1	6	26	15
120_ref.wav	136.wav	g	a	5.2													1	7	27	5
120_ref.wav	200.wav	g	a	5.5													1	8	28	19
120_ref.wav	88.wav	a	g	5.5													1	9	29	13
120_ref.wav	40.wav	a	g	5.2													1	10	30	0
120_ref.wav	56.wav	a	g	5.2													1	11	31	1
120_ref.wav	152.wav	g	a	5.5													1	12	32	16
120_ref.wav	40.wav	a	g	5.5													1	13	33	10
120_ref.wav	88.wav	a	g	5.2													1	14	34	3
120_ref.wav	184.wav	g	a	5.2													1	15	35	8
120_ref.wav	56.wav	a	g	5.5													1	16	36	11
120_ref.wav	200.wav	g	a	5.2													1	17	37	9
120_ref.wav	168.wav	g	a	5.5													1	18	38	17
120_ref.wav	168.wav	g	a	5.2													1	19	39	7
120_ref.wav	72.wav	a	g	5.2													2	0	40	2
120_ref.wav	184.wav	g	a	5.5													2	1	41	18
120_ref.wav	136.wav	g	a	5.2													2	2	42	5
120_ref.wav	152.wav	g	a	5.2													2	3	43	6
120_ref.wav	168.wav	g	a	5.2													2	4	44	7
120_ref.wav	184.wav	g	a	5.2													2	5	45	8
120_ref.wav	56.wav	a	g	5.5													2	6	46	11
120_ref.wav	168.wav	g	a	5.5													2	7	47	17
120_ref.wav	40.wav	a	g	5.2													2	8	48	0
120_ref.wav	88.wav	a	g	5.5													2	9	49	13
120_ref.wav	56.wav	a	g	5.2													2	10	50	1
120_ref.wav	152.wav	g	a	5.5													2	11	51	16
120_ref.wav	104.wav	a	g	5.2													2	12	52	4
120_ref.wav	88.wav	a	g	5.2													2	13	53	3
120_ref.wav	72.wav	a	g	5.5													2	14	54	12
120_ref.wav	200.wav	g	a	5.2													2	15	55	9
120_ref.wav	136.wav	g	a	5.5													2	16	56	15
120_ref.wav	200.wav	g	a	5.5													2	17	57	19
120_ref.wav	40.wav	a	g	5.5													2	18	58	10
120_ref.wav	104.wav	a	g	5.5													2	19	59	14
﻿reference	target	correctanswer	correctanswer2	tstart	trials_5.thisRepN	trials_5.thisTrialN	trials_5.thisN	trials_5.thisIndex	trials_6.thisRepN	trials_6.thisTrialN	trials_6.thisN	trials_6.thisIndex	trials.thisRepN	trials.thisTrialN	trials.thisN	trials.thisIndex	trials_2.thisRepN	trials_2.thisTrialN	trials_2.thisN	trials_2.thisIndex	g.started	g.stopped	intro.started	intro.stopped	key_resp.keys	key_resp.rt	key_resp.started	key_resp.stopped	g3.started	g3.stopped	ISI4.started	ISI4.stopped	text_16.started	text_16.stopped	sound_5.started	sound_5.stopped	text_6.started	text_6.stopped	sound_6.started	sound_6.stopped	text_17.started	text_17.stopped	key_resp_6.keys	key_resp_6.corr	key_resp_6.rt	key_resp_6.started	key_resp_6.stopped	g4.started	g4.stopped
																					24.5912397	None	24.5912397	None	d	157.7843717	24.5912397	None
120_ref.wav	88.wav	a	g	5.2	0	0	0	3																					182.5992604	None	182.5992604	184.1253121	184.1042335	187.1202212	184.0930972	None	187.0987957	187.6138756	187.7824408	None	187.7872311	None	g	1	1.6069102	187.7872311	None	189.4493884	None
120_ref.wav	184.wav	g	a	5.5	0	1	1	8																					191.0104205	None	191.0104205	192.523787	192.50165	195.5126032	192.4960057	None	195.5126032	196.0233053	196.5020644	None	196.5060012	None	a	1	0.7554738	196.5060012	None	197.3123346	None
120_ref.wav	200.wav	g	a	5.5	0	2	2	9																					198.8564471	None	198.8564471	200.3778725	200.3329252	203.3390782	200.3268877	None	203.3390782	203.8542472	204.3366422	None	204.3429563	None	a	1	0.761588	204.3429563	None	205.1511611	None
120_ref.wav	168.wav	g	a	5.5	0	3	3	7																					206.7135967	None	206.7135967	208.2308132	208.208312	211.2127934	208.2016598	None	211.192246	211.702001	212.1864293	None	212.1930586	None	a	1	0.8263368	212.1930586	None	213.0791702	None
120_ref.wav	136.wav	g	a	5.5	0	4	4	5																					214.6181625	None	214.6181625	216.1376326	216.0903021	219.1059958	216.0841652	None	219.1059958	219.623134	220.1039427	None	220.1123886	None	g	0	1.6185043	220.1123886	None	221.7902649	None
120_ref.wav	40.wav	a	g	5.2	0	5	5	0																					223.3326395	None	223.3326395	224.847748	224.8251287	227.8437993	224.8207716	None	227.8211747	228.336278	228.5102706	None	228.5138299	None	g	1	1.1625866	228.5138299	None	229.7132859	None
120_ref.wav	72.wav	a	g	5.2	0	6	6	2																					231.2765826	None	231.2765826	232.7903562	232.7697861	235.7849394	232.7622541	None	235.7628988	236.2721948	236.4671798	None	236.4736047	None	g	1	1.0267583	236.4736047	None	237.555832	None
120_ref.wav	152.wav	g	a	5.5	0	7	7	6																					239.1144596	None	239.1144596	240.6404656	240.5920323	243.6005467	240.5859066	None	243.6005467	244.1138365	244.5985532	None	244.6055179	None	a	1	0.8785935	244.6055179	None	245.5337413	None
120_ref.wav	104.wav	a	g	5.2	0	8	8	4																					247.1063303	None	247.1063303	248.6218167	248.6007526	251.6234682	248.5941118	None	251.6035196	252.116933	252.2848397	None	252.2908387	None	g	1	1.038813	252.2908387	None	253.3810155	None
120_ref.wav	56.wav	a	g	5.2	0	9	9	1																					254.9251763	None	254.9251763	256.4347138	256.4134977	259.4173432	256.4067082	None	259.4173432	259.9272203	260.1238326	None	260.130951	None	g	1	0.9122575	260.130951	None	261.1009673	None
120_ref.wav	184.wav	g	a	5.2					0	0	0	8
120_ref.wav	56.wav	a	g	5.2					0	1	1	1
120_ref.wav	200.wav	g	a	5.2					0	2	2	9
120_ref.wav	136.wav	g	a	5.2					0	3	3	5
120_ref.wav	184.wav	g	a	5.5					0	4	4	18
120_ref.wav	56.wav	a	g	5.5					0	5	5	11
120_ref.wav	88.wav	a	g	5.5					0	6	6	13
120_ref.wav	72.wav	a	g	5.5					0	7	7	12
120_ref.wav	152.wav	g	a	5.2					0	8	8	6
120_ref.wav	40.wav	a	g	5.5					0	9	9	10
120_ref.wav	40.wav	a	g	5.2					0	10	10	0
120_ref.wav	104.wav	a	g	5.2					0	11	11	4
120_ref.wav	72.wav	a	g	5.2					0	12	12	2
120_ref.wav	168.wav	g	a	5.2					0	13	13	7
120_ref.wav	88.wav	a	g	5.2					0	14	14	3
120_ref.wav	200.wav	g	a	5.5					0	15	15	19
120_ref.wav	104.wav	a	g	5.5					0	16	16	14
120_ref.wav	152.wav	g	a	5.5					0	17	17	16
120_ref.wav	136.wav	g	a	5.5					0	18	18	15
120_ref.wav	168.wav	g	a	5.5					0	19	19	17
120_ref.wav	56.wav	a	g	5.5					1	0	20	11
120_ref.wav	200.wav	g	a	5.5					1	1	21	19
120_ref.wav	184.wav	g	a	5.2					1	2	22	8
120_ref.wav	104.wav	a	g	5.5					1	3	23	14
120_ref.wav	168.wav	g	a	5.2					1	4	24	7
120_ref.wav	152.wav	g	a	5.5					1	5	25	16
120_ref.wav	88.wav	a	g	5.5					1	6	26	13
120_ref.wav	152.wav	g	a	5.2					1	7	27	6
120_ref.wav	72.wav	a	g	5.2					1	8	28	2
120_ref.wav	40.wav	a	g	5.2					1	9	29	0
120_ref.wav	184.wav	g	a	5.5					1	10	30	18
120_ref.wav	104.wav	a	g	5.2					1	11	31	4
120_ref.wav	136.wav	g	a	5.2					1	12	32	5
120_ref.wav	72.wav	a	g	5.5					1	13	33	12
120_ref.wav	200.wav	g	a	5.2					1	14	34	9
120_ref.wav	88.wav	a	g	5.2					1	15	35	3
120_ref.wav	168.wav	g	a	5.5					1	16	36	17
120_ref.wav	136.wav	g	a	5.5					1	17	37	15
120_ref.wav	40.wav	a	g	5.5					1	18	38	10
120_ref.wav	56.wav	a	g	5.2					1	19	39	1
120_ref.wav	168.wav	g	a	5.2					2	0	40	7
120_ref.wav	88.wav	a	g	5.2					2	1	41	3
120_ref.wav	56.wav	a	g	5.2					2	2	42	1
120_ref.wav	40.wav	a	g	5.5					2	3	43	10
120_ref.wav	152.wav	g	a	5.2					2	4	44	6
120_ref.wav	200.wav	g	a	5.5					2	5	45	19
120_ref.wav	40.wav	a	g	5.2					2	6	46	0
120_ref.wav	104.wav	a	g	5.5					2	7	47	14
120_ref.wav	168.wav	g	a	5.5					2	8	48	17
120_ref.wav	152.wav	g	a	5.5					2	9	49	16
120_ref.wav	88.wav	a	g	5.5					2	10	50	13
120_ref.wav	184.wav	g	a	5.2					2	11	51	8
120_ref.wav	184.wav	g	a	5.5					2	12	52	18
120_ref.wav	136.wav	g	a	5.5					2	13	53	15
120_ref.wav	200.wav	g	a	5.2					2	14	54	9
120_ref.wav	72.wav	a	g	5.2					2	15	55	2
120_ref.wav	136.wav	g	a	5.2					2	16	56	5
120_ref.wav	72.wav	a	g	5.5					2	17	57	12
120_ref.wav	56.wav	a	g	5.5					2	18	58	11
120_ref.wav	104.wav	a	g	5.2					2	19	59	4
120_ref.wav	184.wav	g	a	5.5									0	0	0	8
120_ref.wav	56.wav	a	g	5.2									0	1	1	1
120_ref.wav	104.wav	a	g	5.2									0	2	2	4
120_ref.wav	200.wav	g	a	5.5									0	3	3	9
120_ref.wav	152.wav	g	a	5.5									0	4	4	6
120_ref.wav	136.wav	g	a	5.5									0	5	5	5
120_ref.wav	72.wav	a	g	5.2									0	6	6	2
120_ref.wav	88.wav	a	g	5.2									0	7	7	3
120_ref.wav	40.wav	a	g	5.2									0	8	8	0
120_ref.wav	168.wav	g	a	5.5									0	9	9	7
120_ref.wav	168.wav	g	a	5.2													0	0	0	7
120_ref.wav	152.wav	g	a	5.5													0	1	1	16
120_ref.wav	88.wav	a	g	5.5													0	2	2	13
120_ref.wav	40.wav	a	g	5.2													0	3	3	0
120_ref.wav	56.wav	a	g	5.2													0	4	4	1
120_ref.wav	184.wav	g	a	5.2													0	5	5	8
120_ref.wav	200.wav	g	a	5.2													0	6	6	9
120_ref.wav	88.wav	a	g	5.2													0	7	7	3
120_ref.wav	40.wav	a	g	5.5													0	8	8	10
120_ref.wav	136.wav	g	a	5.2													0	9	9	5
120_ref.wav	200.wav	g	a	5.5													0	10	10	19
120_ref.wav	72.wav	a	g	5.2													0	11	11	2
120_ref.wav	104.wav	a	g	5.5													0	12	12	14
120_ref.wav	104.wav	a	g	5.2													0	13	13	4
120_ref.wav	72.wav	a	g	5.5													0	14	14	12
120_ref.wav	152.wav	g	a	5.2													0	15	15	6
120_ref.wav	136.wav	g	a	5.5													0	16	16	15
120_ref.wav	56.wav	a	g	5.5													0	17	17	11
120_ref.wav	168.wav	g	a	5.5													0	18	18	17
120_ref.wav	184.wav	g	a	5.5													0	19	19	18
120_ref.wav	184.wav	g	a	5.5													1	0	20	18
120_ref.wav	136.wav	g	a	5.5													1	1	21	15
120_ref.wav	88.wav	a	g	5.5													1	2	22	13
120_ref.wav	56.wav	a	g	5.5													1	3	23	11
120_ref.wav	104.wav	a	g	5.5													1	4	24	14
120_ref.wav	184.wav	g	a	5.2													1	5	25	8
120_ref.wav	168.wav	g	a	5.5													1	6	26	17
120_ref.wav	200.wav	g	a	5.5													1	7	27	19
120_ref.wav	56.wav	a	g	5.2													1	8	28	1
120_ref.wav	200.wav	g	a	5.2													1	9	29	9
120_ref.wav	88.wav	a	g	5.2													1	10	30	3
120_ref.wav	40.wav	a	g	5.2													1	11	31	0
120_ref.wav	152.wav	g	a	5.5													1	12	32	16
120_ref.wav	72.wav	a	g	5.5													1	13	33	12
120_ref.wav	152.wav	g	a	5.2													1	14	34	6
120_ref.wav	40.wav	a	g	5.5													1	15	35	10
120_ref.wav	168.wav	g	a	5.2													1	16	36	7
120_ref.wav	72.wav	a	g	5.2													1	17	37	2
120_ref.wav	136.wav	g	a	5.2													1	18	38	5
120_ref.wav	104.wav	a	g	5.2													1	19	39	4
120_ref.wav	136.wav	g	a	5.2													2	0	40	5
120_ref.wav	72.wav	a	g	5.5													2	1	41	12
120_ref.wav	88.wav	a	g	5.5													2	2	42	13
120_ref.wav	184.wav	g	a	5.5													2	3	43	18
120_ref.wav	56.wav	a	g	5.2													2	4	44	1
120_ref.wav	56.wav	a	g	5.5													2	5	45	11
120_ref.wav	184.wav	g	a	5.2													2	6	46	8
120_ref.wav	40.wav	a	g	5.2													2	7	47	0
120_ref.wav	88.wav	a	g	5.2													2	8	48	3
120_ref.wav	200.wav	g	a	5.5													2	9	49	19
120_ref.wav	40.wav	a	g	5.5													2	10	50	10
120_ref.wav	104.wav	a	g	5.2													2	11	51	4
120_ref.wav	168.wav	g	a	5.5													2	12	52	17
120_ref.wav	72.wav	a	g	5.2													2	13	53	2
120_ref.wav	152.wav	g	a	5.2													2	14	54	6
120_ref.wav	152.wav	g	a	5.5													2	15	55	16
120_ref.wav	168.wav	g	a	5.2													2	16	56	7
120_ref.wav	136.wav	g	a	5.5													2	17	57	15
120_ref.wav	200.wav	g	a	5.2													2	18	58	9
120_ref.wav	104.wav	a	g	5.5													2	19	59	14
﻿reference	target	correctanswer	correctanswer2	tstart	trials.thisRepN	trials.thisTrialN	trials.thisN	trials.thisIndex	trials_2.thisRepN	trials_2.thisTrialN	trials_2.thisN	trials_2.thisIndex	trials_3.thisRepN	trials_3.thisTrialN	trials_3.thisN	trials_3.thisIndex	trials_4.thisRepN	trials_4.thisTrialN	trials_4.thisN	trials_4.thisIndex	g.started	g.stopped	intro.started	intro.stopped	key_resp.keys	key_resp.rt	key_resp.started	key_resp.stopped	g0.started	g0.stopped	ISI3.started	ISI3.stopped	text_11.started	text_11.stopped	sound_1.started	sound_1.stopped	text.started	text.stopped	sound_2.started	sound_2.stopped	text_13.started	text_13.stopped	key_resp_2.keys	key_resp_2.corr	key_resp_2.rt	key_resp_2.started	key_resp_2.stopped	g1.started	g1.stopped
																					27.413116	None	27.413116	None	d	507.6827226	27.413116	None
120_ref.wav	200.wav	g	a	5.5	0	0	0	9																					535.2339356	None	535.2339356	536.7626878	536.715706	539.7265315	536.7104171	None	539.7265315	540.2450444	540.7073676	None	540.7129794	None	g	1	1.1386959	540.7129794	None	541.9082809	None
120_ref.wav	88.wav	a	g	5.2	0	1	1	3																					543.4358611	None	543.4358611	544.9537691	544.9306181	547.9400746	544.9250876	None	547.9173269	548.4323035	548.6055451	None	548.6097319	None	a	1	1.1965471	548.6097319	None	549.8599375	None
120_ref.wav	40.wav	a	g	5.2	0	2	2	0																					551.3991816	None	551.3991816	552.9254798	552.903548	555.9322574	552.8970817	None	555.8854809	556.4091312	556.5803	None	556.5863774	None	a	1	1.5865617	556.5863774	None	558.2200007	None
120_ref.wav	104.wav	a	g	5.2	0	3	3	4																					559.7861143	None	559.7861143	561.3061052	561.2833534	564.2931266	561.27524	None	564.2711151	564.7842305	564.9771413	None	564.9834162	None	a	1	2.5775108	564.9834162	None	567.6040369	None
120_ref.wav	184.wav	g	a	5.5	0	4	4	8																					569.1210267	None	569.1210267	570.6285218	570.6053652	573.6209432	570.6009155	None	573.6209432	574.141787	574.6027659	None	574.6090079	None	g	1	1.0160136	574.6090079	None	575.6634114	None
120_ref.wav	72.wav	a	g	5.2	0	5	5	2																					577.1954024	None	577.1954024	578.7193848	578.6745366	581.7001692	578.6686761	None	581.6776367	582.1938235	582.3686987	None	582.3721709	None	a	1	1.2501181	582.3721709	None	583.6784488	None
120_ref.wav	136.wav	g	a	5.5	0	6	6	5																					585.2196988	None	585.2196988	586.7494952	586.7001335	589.7056795	586.6950787	None	589.7056795	590.226608	590.7095373	None	590.7146126	None	g	1	1.4576297	590.7146126	None	592.2266525	None
120_ref.wav	152.wav	g	a	5.5	0	7	7	6																					593.7501199	None	593.7501199	595.2598258	595.2352473	598.2521643	595.2305243	None	598.2521643	598.7688778	599.251462	None	599.2584528	None	g	1	0.8153245	599.2584528	None	600.1132105	None
120_ref.wav	168.wav	g	a	5.5	0	8	8	7																					601.6566313	None	601.6566313	603.1746185	603.1512517	606.1582981	603.1457094	None	606.1582981	606.6776552	607.1451373	None	607.1494647	None	g	1	0.904883	607.1494647	None	608.1043702	None
120_ref.wav	56.wav	a	g	5.2	0	9	9	1																					609.6434007	None	609.6434007	611.1605709	611.1391836	614.1431917	611.1323293	None	614.1431917	614.6639201	614.8369436	None	614.8418822	None	a	1	0.9129937	614.8418822	None	615.7998743	None
120_ref.wav	104.wav	a	g	5.2					0	0	0	4
120_ref.wav	168.wav	g	a	5.5					0	1	1	17
120_ref.wav	56.wav	a	g	5.2					0	2	2	1
120_ref.wav	136.wav	g	a	5.5					0	3	3	15
120_ref.wav	104.wav	a	g	5.5					0	4	4	14
120_ref.wav	40.wav	a	g	5.5					0	5	5	10
120_ref.wav	168.wav	g	a	5.2					0	6	6	7
120_ref.wav	40.wav	a	g	5.2					0	7	7	0
120_ref.wav	152.wav	g	a	5.5					0	8	8	16
120_ref.wav	72.wav	a	g	5.5					0	9	9	12
120_ref.wav	152.wav	g	a	5.2					0	10	10	6
120_ref.wav	88.wav	a	g	5.2					0	11	11	3
120_ref.wav	184.wav	g	a	5.5					0	12	12	18
120_ref.wav	56.wav	a	g	5.5					0	13	13	11
120_ref.wav	184.wav	g	a	5.2					0	14	14	8
120_ref.wav	88.wav	a	g	5.5					0	15	15	13
120_ref.wav	200.wav	g	a	5.5					0	16	16	19
120_ref.wav	72.wav	a	g	5.2					0	17	17	2
120_ref.wav	136.wav	g	a	5.2					0	18	18	5
120_ref.wav	200.wav	g	a	5.2					0	19	19	9
120_ref.wav	184.wav	g	a	5.2					1	0	20	8
120_ref.wav	200.wav	g	a	5.5					1	1	21	19
120_ref.wav	40.wav	a	g	5.5					1	2	22	10
120_ref.wav	104.wav	a	g	5.5					1	3	23	14
120_ref.wav	200.wav	g	a	5.2					1	4	24	9
120_ref.wav	72.wav	a	g	5.5					1	5	25	12
120_ref.wav	168.wav	g	a	5.5					1	6	26	17
120_ref.wav	136.wav	g	a	5.2					1	7	27	5
120_ref.wav	88.wav	a	g	5.5					1	8	28	13
120_ref.wav	56.wav	a	g	5.2					1	9	29	1
120_ref.wav	152.wav	g	a	5.5					1	10	30	16
120_ref.wav	56.wav	a	g	5.5					1	11	31	11
120_ref.wav	168.wav	g	a	5.2					1	12	32	7
120_ref.wav	88.wav	a	g	5.2					1	13	33	3
120_ref.wav	184.wav	g	a	5.5					1	14	34	18
120_ref.wav	40.wav	a	g	5.2					1	15	35	0
120_ref.wav	104.wav	a	g	5.2					1	16	36	4
120_ref.wav	152.wav	g	a	5.2					1	17	37	6
120_ref.wav	136.wav	g	a	5.5					1	18	38	15
120_ref.wav	72.wav	a	g	5.2					1	19	39	2
120_ref.wav	184.wav	g	a	5.2					2	0	40	8
120_ref.wav	72.wav	a	g	5.2					2	1	41	2
120_ref.wav	72.wav	a	g	5.5					2	2	42	12
120_ref.wav	168.wav	g	a	5.2					2	3	43	7
120_ref.wav	168.wav	g	a	5.5					2	4	44	17
120_ref.wav	56.wav	a	g	5.5					2	5	45	11
120_ref.wav	136.wav	g	a	5.5					2	6	46	15
120_ref.wav	104.wav	a	g	5.5					2	7	47	14
120_ref.wav	88.wav	a	g	5.5					2	8	48	13
120_ref.wav	56.wav	a	g	5.2					2	9	49	1
120_ref.wav	200.wav	g	a	5.2					2	10	50	9
120_ref.wav	40.wav	a	g	5.5					2	11	51	10
120_ref.wav	200.wav	g	a	5.5					2	12	52	19
120_ref.wav	136.wav	g	a	5.2					2	13	53	5
120_ref.wav	88.wav	a	g	5.2					2	14	54	3
120_ref.wav	184.wav	g	a	5.5					2	15	55	18
120_ref.wav	152.wav	g	a	5.2					2	16	56	6
120_ref.wav	152.wav	g	a	5.5					2	17	57	16
120_ref.wav	104.wav	a	g	5.2					2	18	58	4
120_ref.wav	40.wav	a	g	5.2					2	19	59	0
120_ref.wav	200.wav	g	a	5.5									0	0	0	9
120_ref.wav	72.wav	a	g	5.2									0	1	1	2
120_ref.wav	104.wav	a	g	5.2									0	2	2	4
120_ref.wav	88.wav	a	g	5.2									0	3	3	3
120_ref.wav	136.wav	g	a	5.5									0	4	4	5
120_ref.wav	40.wav	a	g	5.2									0	5	5	0
120_ref.wav	152.wav	g	a	5.5									0	6	6	6
120_ref.wav	168.wav	g	a	5.5									0	7	7	7
120_ref.wav	56.wav	a	g	5.2									0	8	8	1
120_ref.wav	184.wav	g	a	5.5									0	9	9	8
120_ref.wav	200.wav	g	a	5.5													0	0	0	19
120_ref.wav	184.wav	g	a	5.5													0	1	1	18
120_ref.wav	40.wav	a	g	5.5													0	2	2	10
120_ref.wav	104.wav	a	g	5.5													0	3	3	14
120_ref.wav	136.wav	g	a	5.2													0	4	4	5
120_ref.wav	72.wav	a	g	5.5													0	5	5	12
120_ref.wav	168.wav	g	a	5.2													0	6	6	7
120_ref.wav	88.wav	a	g	5.5													0	7	7	13
120_ref.wav	168.wav	g	a	5.5													0	8	8	17
120_ref.wav	152.wav	g	a	5.2													0	9	9	6
120_ref.wav	104.wav	a	g	5.2													0	10	10	4
120_ref.wav	136.wav	g	a	5.5													0	11	11	15
120_ref.wav	200.wav	g	a	5.2													0	12	12	9
120_ref.wav	152.wav	g	a	5.5													0	13	13	16
120_ref.wav	72.wav	a	g	5.2													0	14	14	2
120_ref.wav	56.wav	a	g	5.2													0	15	15	1
120_ref.wav	40.wav	a	g	5.2													0	16	16	0
120_ref.wav	184.wav	g	a	5.2													0	17	17	8
120_ref.wav	88.wav	a	g	5.2													0	18	18	3
120_ref.wav	56.wav	a	g	5.5													0	19	19	11
120_ref.wav	152.wav	g	a	5.2													1	0	20	6
120_ref.wav	104.wav	a	g	5.5													1	1	21	14
120_ref.wav	56.wav	a	g	5.2													1	2	22	1
120_ref.wav	40.wav	a	g	5.5													1	3	23	10
120_ref.wav	72.wav	a	g	5.2													1	4	24	2
120_ref.wav	200.wav	g	a	5.5													1	5	25	19
120_ref.wav	152.wav	g	a	5.5													1	6	26	16
120_ref.wav	40.wav	a	g	5.2													1	7	27	0
120_ref.wav	168.wav	g	a	5.2													1	8	28	7
120_ref.wav	104.wav	a	g	5.2													1	9	29	4
120_ref.wav	88.wav	a	g	5.5													1	10	30	13
120_ref.wav	184.wav	g	a	5.5													1	11	31	18
120_ref.wav	136.wav	g	a	5.5													1	12	32	15
120_ref.wav	88.wav	a	g	5.2													1	13	33	3
120_ref.wav	168.wav	g	a	5.5													1	14	34	17
120_ref.wav	136.wav	g	a	5.2													1	15	35	5
120_ref.wav	200.wav	g	a	5.2													1	16	36	9
120_ref.wav	184.wav	g	a	5.2													1	17	37	8
120_ref.wav	56.wav	a	g	5.5													1	18	38	11
120_ref.wav	72.wav	a	g	5.5													1	19	39	12
120_ref.wav	104.wav	a	g	5.5													2	0	40	14
120_ref.wav	72.wav	a	g	5.5													2	1	41	12
120_ref.wav	104.wav	a	g	5.2													2	2	42	4
120_ref.wav	200.wav	g	a	5.5													2	3	43	19
120_ref.wav	184.wav	g	a	5.5													2	4	44	18
120_ref.wav	152.wav	g	a	5.2													2	5	45	6
120_ref.wav	56.wav	a	g	5.2													2	6	46	1
120_ref.wav	88.wav	a	g	5.5													2	7	47	13
120_ref.wav	136.wav	g	a	5.2													2	8	48	5
120_ref.wav	184.wav	g	a	5.2													2	9	49	8
120_ref.wav	40.wav	a	g	5.5													2	10	50	10
120_ref.wav	168.wav	g	a	5.2													2	11	51	7
120_ref.wav	200.wav	g	a	5.2													2	12	52	9
120_ref.wav	40.wav	a	g	5.2													2	13	53	0
120_ref.wav	168.wav	g	a	5.5													2	14	54	17
120_ref.wav	136.wav	g	a	5.5													2	15	55	15
120_ref.wav	88.wav	a	g	5.2													2	16	56	3
120_ref.wav	72.wav	a	g	5.2													2	17	57	2
120_ref.wav	152.wav	g	a	5.5													2	18	58	16
120_ref.wav	56.wav	a	g	5.5													2	19	59	11
﻿reference	target	correctanswer	correctanswer2	tstart	trials_5.thisRepN	trials_5.thisTrialN	trials_5.thisN	trials_5.thisIndex	trials_6.thisRepN	trials_6.thisTrialN	trials_6.thisN	trials_6.thisIndex	trials.thisRepN	trials.thisTrialN	trials.thisN	trials.thisIndex	trials_2.thisRepN	trials_2.thisTrialN	trials_2.thisN	trials_2.thisIndex	g.started	g.stopped	intro.started	intro.stopped	key_resp.keys	key_resp.rt	key_resp.started	key_resp.stopped	g3.started	g3.stopped	ISI4.started	ISI4.stopped	text_16.started	text_16.stopped	sound_5.started	sound_5.stopped	text_6.started	text_6.stopped	sound_6.started	sound_6.stopped	text_17.started	text_17.stopped	key_resp_6.keys	key_resp_6.corr	key_resp_6.rt	key_resp_6.started	key_resp_6.stopped	g4.started	g4.stopped
																					15.984998	None	15.984998	None	d	160.8818699	15.984998	None
120_ref.wav	40.wav	a	g	5.2	0	0	0	0																					177.0406813	None	177.0406813	178.5652106	178.5409141	181.5560307	178.5325709	None	181.5331474	182.0528745	182.2253575	None	182.2314838	None	g	1	1.2012445	182.2314838	None	183.4828528	None
120_ref.wav	152.wav	g	a	5.5	0	1	1	6																					185.0129751	None	185.0129751	186.529949	186.5090922	189.5287943	186.5022589	None	189.5076462	190.0170231	190.5001477	None	190.5068558	None	a	1	0.7569005	190.5068558	None	191.3116552	None
120_ref.wav	56.wav	a	g	5.2	0	2	2	1																					192.871729	None	192.871729	194.3913667	194.345253	197.3604294	194.3406298	None	197.3604294	197.8757208	198.0487854	None	198.0553054	None	g	1	1.0087924	198.0553054	None	199.1195415	None
120_ref.wav	184.wav	g	a	5.5	0	3	3	8																					200.6654035	None	200.6654035	202.1827586	202.15892	205.1694989	202.1530453	None	205.1473799	205.6573845	206.1414383	None	206.1500165	None	a	1	0.6409801	206.1500165	None	206.851066	None
120_ref.wav	200.wav	g	a	5.5	0	4	4	9																					208.3977227	None	208.3977227	209.9133001	209.889878	212.9003802	209.884029	None	212.9003802	213.4099602	213.8774391	None	213.8838542	None	a	1	0.6787238	213.8838542	None	214.6047716	None
120_ref.wav	88.wav	a	g	5.2	0	5	5	3																					216.1472408	None	216.1472408	217.667791	217.6213601	220.6377672	217.6167071	None	220.6377672	221.1547035	221.3250552	None	221.3316359	None	a	0	0.5149479	221.3316359	None	221.8940546	None
120_ref.wav	136.wav	g	a	5.5	0	6	6	5																					223.4564174	None	223.4564174	224.9748076	224.9520683	227.968229	224.9468621	None	227.9435731	228.4568107	228.9396715	None	228.9457946	None	a	1	0.8388114	228.9457946	None	229.8277367	None
120_ref.wav	168.wav	g	a	5.5	0	7	7	7																					231.3923293	None	231.3923293	232.9000319	232.8781669	235.8896416	232.8724606	None	235.8896416	236.410372	236.8796364	None	236.8848723	None	a	1	0.7214935	236.8848723	None	237.6507079	None
120_ref.wav	104.wav	a	g	5.2	0	8	8	4																					239.2174053	None	239.2174053	240.737411	240.7147788	243.737668	240.7101691	None	243.7152177	244.2248142	244.3984207	None	244.402646	None	g	1	1.2249465	244.402646	None	245.680019	None
120_ref.wav	72.wav	a	g	5.2	0	9	9	2																					247.217242	None	247.217242	248.7378884	248.713707	251.7340197	248.7076652	None	251.7120165	252.2277261	252.3994411	None	252.4055253	None	g	1	1.0303803	252.4055253	None	253.478461	None
120_ref.wav	152.wav	g	a	5.5					0	0	0	16
120_ref.wav	72.wav	a	g	5.5					0	1	1	12
120_ref.wav	88.wav	a	g	5.5					0	2	2	13
120_ref.wav	56.wav	a	g	5.5					0	3	3	11
120_ref.wav	104.wav	a	g	5.5					0	4	4	14
120_ref.wav	200.wav	g	a	5.2					0	5	5	9
120_ref.wav	184.wav	g	a	5.5					0	6	6	18
120_ref.wav	168.wav	g	a	5.2					0	7	7	7
120_ref.wav	136.wav	g	a	5.2					0	8	8	5
120_ref.wav	40.wav	a	g	5.2					0	9	9	0
120_ref.wav	184.wav	g	a	5.2					0	10	10	8
120_ref.wav	72.wav	a	g	5.2					0	11	11	2
120_ref.wav	56.wav	a	g	5.2					0	12	12	1
120_ref.wav	104.wav	a	g	5.2					0	13	13	4
120_ref.wav	168.wav	g	a	5.5					0	14	14	17
120_ref.wav	40.wav	a	g	5.5					0	15	15	10
120_ref.wav	88.wav	a	g	5.2					0	16	16	3
120_ref.wav	200.wav	g	a	5.5					0	17	17	19
120_ref.wav	136.wav	g	a	5.5					0	18	18	15
120_ref.wav	152.wav	g	a	5.2					0	19	19	6
120_ref.wav	168.wav	g	a	5.5					1	0	20	17
120_ref.wav	104.wav	a	g	5.5					1	1	21	14
120_ref.wav	184.wav	g	a	5.5					1	2	22	18
120_ref.wav	168.wav	g	a	5.2					1	3	23	7
120_ref.wav	88.wav	a	g	5.2					1	4	24	3
120_ref.wav	152.wav	g	a	5.5					1	5	25	16
120_ref.wav	104.wav	a	g	5.2					1	6	26	4
120_ref.wav	136.wav	g	a	5.2					1	7	27	5
120_ref.wav	56.wav	a	g	5.2					1	8	28	1
120_ref.wav	88.wav	a	g	5.5					1	9	29	13
120_ref.wav	200.wav	g	a	5.5					1	10	30	19
120_ref.wav	72.wav	a	g	5.2					1	11	31	2
120_ref.wav	40.wav	a	g	5.5					1	12	32	10
120_ref.wav	152.wav	g	a	5.2					1	13	33	6
120_ref.wav	200.wav	g	a	5.2					1	14	34	9
120_ref.wav	184.wav	g	a	5.2					1	15	35	8
120_ref.wav	56.wav	a	g	5.5					1	16	36	11
120_ref.wav	40.wav	a	g	5.2					1	17	37	0
120_ref.wav	136.wav	g	a	5.5					1	18	38	15
120_ref.wav	72.wav	a	g	5.5					1	19	39	12
120_ref.wav	184.wav	g	a	5.5					2	0	40	18
120_ref.wav	152.wav	g	a	5.5					2	1	41	16
120_ref.wav	88.wav	a	g	5.2					2	2	42	3
120_ref.wav	152.wav	g	a	5.2					2	3	43	6
120_ref.wav	184.wav	g	a	5.2					2	4	44	8
120_ref.wav	56.wav	a	g	5.5					2	5	45	11
120_ref.wav	88.wav	a	g	5.5					2	6	46	13
120_ref.wav	136.wav	g	a	5.2					2	7	47	5
120_ref.wav	168.wav	g	a	5.2					2	8	48	7
120_ref.wav	56.wav	a	g	5.2					2	9	49	1
120_ref.wav	72.wav	a	g	5.5					2	10	50	12
120_ref.wav	40.wav	a	g	5.2					2	11	51	0
120_ref.wav	72.wav	a	g	5.2					2	12	52	2
120_ref.wav	104.wav	a	g	5.5					2	13	53	14
120_ref.wav	104.wav	a	g	5.2					2	14	54	4
120_ref.wav	40.wav	a	g	5.5					2	15	55	10
120_ref.wav	136.wav	g	a	5.5					2	16	56	15
120_ref.wav	168.wav	g	a	5.5					2	17	57	17
120_ref.wav	200.wav	g	a	5.2					2	18	58	9
120_ref.wav	200.wav	g	a	5.5					2	19	59	19
120_ref.wav	136.wav	g	a	5.5									0	0	0	5
120_ref.wav	184.wav	g	a	5.5									0	1	1	8
120_ref.wav	72.wav	a	g	5.2									0	2	2	2
120_ref.wav	168.wav	g	a	5.5									0	3	3	7
120_ref.wav	56.wav	a	g	5.2									0	4	4	1
120_ref.wav	152.wav	g	a	5.5									0	5	5	6
120_ref.wav	40.wav	a	g	5.2									0	6	6	0
120_ref.wav	104.wav	a	g	5.2									0	7	7	4
120_ref.wav	88.wav	a	g	5.2									0	8	8	3
120_ref.wav	200.wav	g	a	5.5									0	9	9	9
120_ref.wav	56.wav	a	g	5.5													0	0	0	11
120_ref.wav	168.wav	g	a	5.2													0	1	1	7
120_ref.wav	136.wav	g	a	5.5													0	2	2	15
120_ref.wav	40.wav	a	g	5.2													0	3	3	0
120_ref.wav	72.wav	a	g	5.2													0	4	4	2
120_ref.wav	56.wav	a	g	5.2													0	5	5	1
120_ref.wav	200.wav	g	a	5.2													0	6	6	9
120_ref.wav	152.wav	g	a	5.2													0	7	7	6
120_ref.wav	88.wav	a	g	5.5													0	8	8	13
120_ref.wav	184.wav	g	a	5.5													0	9	9	18
120_ref.wav	152.wav	g	a	5.5													0	10	10	16
120_ref.wav	136.wav	g	a	5.2													0	11	11	5
120_ref.wav	40.wav	a	g	5.5													0	12	12	10
120_ref.wav	104.wav	a	g	5.5													0	13	13	14
120_ref.wav	168.wav	g	a	5.5													0	14	14	17
120_ref.wav	88.wav	a	g	5.2													0	15	15	3
120_ref.wav	184.wav	g	a	5.2													0	16	16	8
120_ref.wav	200.wav	g	a	5.5													0	17	17	19
120_ref.wav	72.wav	a	g	5.5													0	18	18	12
120_ref.wav	104.wav	a	g	5.2													0	19	19	4
120_ref.wav	72.wav	a	g	5.2													1	0	20	2
120_ref.wav	152.wav	g	a	5.2													1	1	21	6
120_ref.wav	152.wav	g	a	5.5													1	2	22	16
120_ref.wav	136.wav	g	a	5.2													1	3	23	5
120_ref.wav	88.wav	a	g	5.2													1	4	24	3
120_ref.wav	200.wav	g	a	5.2													1	5	25	9
120_ref.wav	88.wav	a	g	5.5													1	6	26	13
120_ref.wav	184.wav	g	a	5.2													1	7	27	8
120_ref.wav	72.wav	a	g	5.5													1	8	28	12
120_ref.wav	56.wav	a	g	5.2													1	9	29	1
120_ref.wav	200.wav	g	a	5.5													1	10	30	19
120_ref.wav	168.wav	g	a	5.5													1	11	31	17
120_ref.wav	184.wav	g	a	5.5													1	12	32	18
120_ref.wav	40.wav	a	g	5.5													1	13	33	10
120_ref.wav	56.wav	a	g	5.5													1	14	34	11
120_ref.wav	40.wav	a	g	5.2													1	15	35	0
120_ref.wav	104.wav	a	g	5.5													1	16	36	14
120_ref.wav	136.wav	g	a	5.5													1	17	37	15
120_ref.wav	168.wav	g	a	5.2													1	18	38	7
120_ref.wav	104.wav	a	g	5.2													1	19	39	4
120_ref.wav	56.wav	a	g	5.5													2	0	40	11
120_ref.wav	40.wav	a	g	5.5													2	1	41	10
120_ref.wav	168.wav	g	a	5.2													2	2	42	7
120_ref.wav	136.wav	g	a	5.5													2	3	43	15
120_ref.wav	72.wav	a	g	5.5													2	4	44	12
120_ref.wav	152.wav	g	a	5.5													2	5	45	16
120_ref.wav	104.wav	a	g	5.2													2	6	46	4
120_ref.wav	88.wav	a	g	5.2													2	7	47	3
120_ref.wav	56.wav	a	g	5.2													2	8	48	1
120_ref.wav	184.wav	g	a	5.5													2	9	49	18
120_ref.wav	184.wav	g	a	5.2													2	10	50	8
120_ref.wav	136.wav	g	a	5.2													2	11	51	5
120_ref.wav	72.wav	a	g	5.2													2	12	52	2
120_ref.wav	200.wav	g	a	5.2													2	13	53	9
120_ref.wav	104.wav	a	g	5.5													2	14	54	14
120_ref.wav	168.wav	g	a	5.5													2	15	55	17
120_ref.wav	88.wav	a	g	5.5													2	16	56	13
120_ref.wav	152.wav	g	a	5.2													2	17	57	6
120_ref.wav	200.wav	g	a	5.5													2	18	58	19
120_ref.wav	40.wav	a	g	5.2													2	19	59	0
﻿reference	target	correctanswer	correctanswer2	tstart	trials.thisRepN	trials.thisTrialN	trials.thisN	trials.thisIndex	trials_2.thisRepN	trials_2.thisTrialN	trials_2.thisN	trials_2.thisIndex	trials_3.thisRepN	trials_3.thisTrialN	trials_3.thisN	trials_3.thisIndex	trials_4.thisRepN	trials_4.thisTrialN	trials_4.thisN	trials_4.thisIndex	g.started	g.stopped	intro.started	intro.stopped	key_resp.keys	key_resp.rt	key_resp.started	key_resp.stopped	g0.started	g0.stopped	ISI3.started	ISI3.stopped	text_11.started	text_11.stopped	sound_1.started	sound_1.stopped	text.started	text.stopped	sound_2.started	sound_2.stopped	text_13.started	text_13.stopped	key_resp_2.keys	key_resp_2.corr	key_resp_2.rt	key_resp_2.started	key_resp_2.stopped	g1.started	g1.stopped
																					19.3485707	None	19.3485707	None	d	270.3759809	19.3485707	None
120_ref.wav	200.wav	g	a	5.5	0	0	0	9																					289.9113776	None	289.9113776	291.4219949	291.3988604	294.4270123	291.3942952	None	294.4041215	294.9155617	295.3964354	None	295.4049006	None	a	0	-105.6666208	295.4049006	None	295.4510579	None
120_ref.wav	104.wav	a	g	5.2	0	1	1	4																					296.9944745	None	296.9944745	298.5180019	298.4730004	301.4894405	298.4651026	None	301.4662419	301.978266	302.1727386	None	302.1803218	None	a	1	2.2255876	302.1803218	None	304.4621007	None
120_ref.wav	168.wav	g	a	5.5	0	2	2	7																					306.011926	None	306.011926	307.5272884	307.5059238	310.5226707	307.4996925	None	310.4996865	311.0089136	311.4967765	None	311.50278	None	g	1	1.4518577	311.50278	None	312.9991967	None
120_ref.wav	56.wav	a	g	5.2	0	3	3	1																					314.5586617	None	314.5586617	316.075125	316.0300954	319.0450402	316.0262201	None	319.0450402	319.5515183	319.7239339	None	319.7310082	None	a	1	1.6313355	319.7310082	None	321.41669	None
120_ref.wav	88.wav	a	g	5.2	0	4	4	3																					322.9777087	None	322.9777087	324.4885173	324.4672603	327.4723331	324.460556	None	327.4515661	327.9598127	328.1544677	None	328.1605962	None	a	1	1.0756622	328.1605962	None	329.2886555	None
120_ref.wav	136.wav	g	a	5.5	0	5	5	5																					330.8499475	None	330.8499475	332.3665699	332.3428813	335.3531359	332.3366703	None	335.3315431	335.8459345	336.3300147	None	336.3374621	None	g	1	0.9848275	336.3374621	None	337.3683631	None
120_ref.wav	152.wav	g	a	5.5	0	6	6	6																					338.9474459	None	338.9474459	340.4631301	340.4409829	343.4511425	340.4344725	None	343.4307036	343.9381647	344.421044	None	344.4272205	None	g	1	1.0002281	344.4272205	None	345.4758652	None
120_ref.wav	72.wav	a	g	5.2	0	7	7	2																					347.0205641	None	347.0205641	348.5435965	348.5208113	351.5428398	348.5166706	None	351.5200911	352.0326997	352.2028921	None	352.2091686	None	a	1	1.010361	352.2091686	None	353.273514	None
120_ref.wav	40.wav	a	g	5.2	0	8	8	0																					354.8686554	None	354.8686554	356.3880255	356.3643477	359.3807624	356.3593047	None	359.3599927	359.8681277	360.0630565	None	360.0690016	None	a	1	1.0643777	360.0690016	None	361.1809162	None
120_ref.wav	184.wav	g	a	5.5	0	9	9	8																					362.7124094	None	362.7124094	364.2282414	364.2069635	367.2226968	364.2002668	None	367.2003388	367.7101347	368.194731	None	368.1988651	None	g	1	0.8502326	368.1988651	None	369.0941179	None
120_ref.wav	104.wav	a	g	5.5					0	0	0	14
120_ref.wav	88.wav	a	g	5.2					0	1	1	3
120_ref.wav	200.wav	g	a	5.2					0	2	2	9
120_ref.wav	72.wav	a	g	5.5					0	3	3	12
120_ref.wav	104.wav	a	g	5.2					0	4	4	4
120_ref.wav	56.wav	a	g	5.5					0	5	5	11
120_ref.wav	152.wav	g	a	5.2					0	6	6	6
120_ref.wav	184.wav	g	a	5.5					0	7	7	18
120_ref.wav	152.wav	g	a	5.5					0	8	8	16
120_ref.wav	56.wav	a	g	5.2					0	9	9	1
120_ref.wav	168.wav	g	a	5.2					0	10	10	7
120_ref.wav	184.wav	g	a	5.2					0	11	11	8
120_ref.wav	40.wav	a	g	5.2					0	12	12	0
120_ref.wav	88.wav	a	g	5.5					0	13	13	13
120_ref.wav	200.wav	g	a	5.5					0	14	14	19
120_ref.wav	168.wav	g	a	5.5					0	15	15	17
120_ref.wav	136.wav	g	a	5.2					0	16	16	5
120_ref.wav	136.wav	g	a	5.5					0	17	17	15
120_ref.wav	72.wav	a	g	5.2					0	18	18	2
120_ref.wav	40.wav	a	g	5.5					0	19	19	10
120_ref.wav	200.wav	g	a	5.5					1	0	20	19
120_ref.wav	56.wav	a	g	5.2					1	1	21	1
120_ref.wav	184.wav	g	a	5.2					1	2	22	8
120_ref.wav	56.wav	a	g	5.5					1	3	23	11
120_ref.wav	40.wav	a	g	5.5					1	4	24	10
120_ref.wav	88.wav	a	g	5.5					1	5	25	13
120_ref.wav	152.wav	g	a	5.2					1	6	26	6
120_ref.wav	136.wav	g	a	5.2					1	7	27	5
120_ref.wav	168.wav	g	a	5.5					1	8	28	17
120_ref.wav	40.wav	a	g	5.2					1	9	29	0
120_ref.wav	104.wav	a	g	5.2					1	10	30	4
120_ref.wav	104.wav	a	g	5.5					1	11	31	14
120_ref.wav	136.wav	g	a	5.5					1	12	32	15
120_ref.wav	168.wav	g	a	5.2					1	13	33	7
120_ref.wav	72.wav	a	g	5.5					1	14	34	12
120_ref.wav	184.wav	g	a	5.5					1	15	35	18
120_ref.wav	72.wav	a	g	5.2					1	16	36	2
120_ref.wav	200.wav	g	a	5.2					1	17	37	9
120_ref.wav	152.wav	g	a	5.5					1	18	38	16
120_ref.wav	88.wav	a	g	5.2					1	19	39	3
120_ref.wav	152.wav	g	a	5.5					2	0	40	16
120_ref.wav	200.wav	g	a	5.5					2	1	41	19
120_ref.wav	104.wav	a	g	5.2					2	2	42	4
120_ref.wav	56.wav	a	g	5.2					2	3	43	1
120_ref.wav	184.wav	g	a	5.5					2	4	44	18
120_ref.wav	152.wav	g	a	5.2					2	5	45	6
120_ref.wav	168.wav	g	a	5.2					2	6	46	7
120_ref.wav	40.wav	a	g	5.5					2	7	47	10
120_ref.wav	88.wav	a	g	5.5					2	8	48	13
120_ref.wav	104.wav	a	g	5.5					2	9	49	14
120_ref.wav	72.wav	a	g	5.2					2	10	50	2
120_ref.wav	88.wav	a	g	5.2					2	11	51	3
120_ref.wav	136.wav	g	a	5.5					2	12	52	15
120_ref.wav	136.wav	g	a	5.2					2	13	53	5
120_ref.wav	200.wav	g	a	5.2					2	14	54	9
120_ref.wav	168.wav	g	a	5.5					2	15	55	17
120_ref.wav	184.wav	g	a	5.2					2	16	56	8
120_ref.wav	56.wav	a	g	5.5					2	17	57	11
120_ref.wav	40.wav	a	g	5.2					2	18	58	0
120_ref.wav	72.wav	a	g	5.5					2	19	59	12
120_ref.wav	152.wav	g	a	5.5									0	0	0	6
120_ref.wav	88.wav	a	g	5.2									0	1	1	3
120_ref.wav	72.wav	a	g	5.2									0	2	2	2
120_ref.wav	104.wav	a	g	5.2									0	3	3	4
120_ref.wav	136.wav	g	a	5.5									0	4	4	5
120_ref.wav	184.wav	g	a	5.5									0	5	5	8
120_ref.wav	56.wav	a	g	5.2									0	6	6	1
120_ref.wav	200.wav	g	a	5.5									0	7	7	9
120_ref.wav	40.wav	a	g	5.2									0	8	8	0
120_ref.wav	168.wav	g	a	5.5									0	9	9	7
120_ref.wav	168.wav	g	a	5.5													0	0	0	17
120_ref.wav	200.wav	g	a	5.2													0	1	1	9
120_ref.wav	40.wav	a	g	5.2													0	2	2	0
120_ref.wav	72.wav	a	g	5.2													0	3	3	2
120_ref.wav	104.wav	a	g	5.5													0	4	4	14
120_ref.wav	136.wav	g	a	5.2													0	5	5	5
120_ref.wav	104.wav	a	g	5.2													0	6	6	4
120_ref.wav	152.wav	g	a	5.2													0	7	7	6
120_ref.wav	184.wav	g	a	5.5													0	8	8	18
120_ref.wav	72.wav	a	g	5.5													0	9	9	12
120_ref.wav	136.wav	g	a	5.5													0	10	10	15
120_ref.wav	40.wav	a	g	5.5													0	11	11	10
120_ref.wav	56.wav	a	g	5.5													0	12	12	11
120_ref.wav	88.wav	a	g	5.5													0	13	13	13
120_ref.wav	200.wav	g	a	5.5													0	14	14	19
120_ref.wav	56.wav	a	g	5.2													0	15	15	1
120_ref.wav	88.wav	a	g	5.2													0	16	16	3
120_ref.wav	168.wav	g	a	5.2													0	17	17	7
120_ref.wav	152.wav	g	a	5.5													0	18	18	16
120_ref.wav	184.wav	g	a	5.2													0	19	19	8
120_ref.wav	72.wav	a	g	5.2													1	0	20	2
120_ref.wav	168.wav	g	a	5.5													1	1	21	17
120_ref.wav	88.wav	a	g	5.2													1	2	22	3
120_ref.wav	184.wav	g	a	5.5													1	3	23	18
120_ref.wav	152.wav	g	a	5.2													1	4	24	6
120_ref.wav	184.wav	g	a	5.2													1	5	25	8
120_ref.wav	104.wav	a	g	5.5													1	6	26	14
120_ref.wav	56.wav	a	g	5.5													1	7	27	11
120_ref.wav	88.wav	a	g	5.5													1	8	28	13
120_ref.wav	56.wav	a	g	5.2													1	9	29	1
120_ref.wav	200.wav	g	a	5.5													1	10	30	19
120_ref.wav	136.wav	g	a	5.2													1	11	31	5
120_ref.wav	152.wav	g	a	5.5													1	12	32	16
120_ref.wav	104.wav	a	g	5.2													1	13	33	4
120_ref.wav	136.wav	g	a	5.5													1	14	34	15
120_ref.wav	168.wav	g	a	5.2													1	15	35	7
120_ref.wav	72.wav	a	g	5.5													1	16	36	12
120_ref.wav	40.wav	a	g	5.2													1	17	37	0
120_ref.wav	200.wav	g	a	5.2													1	18	38	9
120_ref.wav	40.wav	a	g	5.5													1	19	39	10
120_ref.wav	40.wav	a	g	5.2													2	0	40	0
120_ref.wav	72.wav	a	g	5.5													2	1	41	12
120_ref.wav	152.wav	g	a	5.5													2	2	42	16
120_ref.wav	104.wav	a	g	5.2													2	3	43	4
120_ref.wav	40.wav	a	g	5.5													2	4	44	10
120_ref.wav	56.wav	a	g	5.2													2	5	45	1
120_ref.wav	88.wav	a	g	5.2													2	6	46	3
120_ref.wav	152.wav	g	a	5.2													2	7	47	6
120_ref.wav	200.wav	g	a	5.2													2	8	48	9
120_ref.wav	184.wav	g	a	5.2													2	9	49	8
120_ref.wav	88.wav	a	g	5.5													2	10	50	13
120_ref.wav	136.wav	g	a	5.2													2	11	51	5
120_ref.wav	72.wav	a	g	5.2													2	12	52	2
120_ref.wav	168.wav	g	a	5.2													2	13	53	7
120_ref.wav	168.wav	g	a	5.5													2	14	54	17
120_ref.wav	136.wav	g	a	5.5													2	15	55	15
120_ref.wav	184.wav	g	a	5.5													2	16	56	18
120_ref.wav	200.wav	g	a	5.5													2	17	57	19
120_ref.wav	104.wav	a	g	5.5													2	18	58	14
120_ref.wav	56.wav	a	g	5.5													2	19	59	11
﻿reference	target	correctanswer	correctanswer2	tstart	trials_5.thisRepN	trials_5.thisTrialN	trials_5.thisN	trials_5.thisIndex	trials_6.thisRepN	trials_6.thisTrialN	trials_6.thisN	trials_6.thisIndex	trials.thisRepN	trials.thisTrialN	trials.thisN	trials.thisIndex	trials_2.thisRepN	trials_2.thisTrialN	trials_2.thisN	trials_2.thisIndex	g.started	g.stopped	intro.started	intro.stopped	key_resp.keys	key_resp.rt	key_resp.started	key_resp.stopped	g3.started	g3.stopped	ISI4.started	ISI4.stopped	text_16.started	text_16.stopped	sound_5.started	sound_5.stopped	text_6.started	text_6.stopped	sound_6.started	sound_6.stopped	text_17.started	text_17.stopped	key_resp_6.keys	key_resp_6.corr	key_resp_6.rt	key_resp_6.started	key_resp_6.stopped	g4.started	g4.stopped
																					14.5627302	None	14.5627302	None	d	192.4393606	14.5627302	None
120_ref.wav	72.wav	a	g	5.2	0	0	0	2																					207.2030947	None	207.2030947	208.7250876	208.701975	211.7102355	208.6968709	None	211.6865485	212.2014914	212.3944422	None	212.4011186	None	g	1	2.0786202	212.4011186	None	214.5442085	None
120_ref.wav	200.wav	g	a	5.5	0	1	1	9																					216.1701473	None	216.1701473	217.6878955	217.6654282	220.6804122	217.660024	None	220.6594777	221.1708778	221.6584	None	221.663717	None	a	1	0.6879946	221.663717	None	222.3918206	None
120_ref.wav	168.wav	g	a	5.5	0	2	2	7																					223.9379975	None	223.9379975	225.4526573	225.4081035	228.4304042	225.4015131	None	228.4097797	228.9231527	229.405784	None	229.411482	None	a	1	0.7693357	229.411482	None	230.219023	None
120_ref.wav	152.wav	g	a	5.5	0	3	3	6																					231.7667139	None	231.7667139	233.2912359	233.245863	236.2722189	233.239238	None	236.2484116	236.7613793	237.2440719	None	237.2488499	None	a	1	0.4850426	237.2488499	None	237.7873316	None
120_ref.wav	184.wav	g	a	5.5	0	4	4	8																					239.3302409	None	239.3302409	240.8535057	240.8101782	243.8302809	240.8029835	None	243.8077893	244.3186691	244.802548	None	244.8094892	None	a	1	0.7684697	244.8094892	None	245.6304365	None
120_ref.wav	104.wav	a	g	5.2	0	5	5	4																					247.1757053	None	247.1757053	248.6969476	248.6740857	251.6902103	248.6687408	None	251.6694139	252.1792301	252.3739591	None	252.377935	None	g	1	0.9686827	252.377935	None	253.380046	None
120_ref.wav	88.wav	a	g	5.2	0	6	6	3																					254.9504144	None	254.9504144	256.4703922	256.4243601	259.4504341	256.4183558	None	259.4277927	259.9426741	260.1367518	None	260.1430402	None	g	1	0.78534	260.1430402	None	260.9704777	None
120_ref.wav	40.wav	a	g	5.2	0	7	7	0																					262.5260028	None	262.5260028	264.0483399	264.0022863	267.0175779	263.9965267	None	267.0175779	267.5363241	267.7059418	None	267.7125963	None	g	1	0.8208534	267.7125963	None	268.5797894	None
120_ref.wav	56.wav	a	g	5.2	0	8	8	1																					270.137929	None	270.137929	271.6629955	271.640105	274.6631077	271.6333371	None	274.6396593	275.1505406	275.3216003	None	275.327562	None	a	0	0.7019317	275.327562	None	276.082996	None
120_ref.wav	136.wav	g	a	5.5	0	9	9	5																					277.6153666	None	277.6153666	279.1379993	279.1146805	282.1211308	279.1086156	None	282.0981579	282.6093145	283.0946085	None	283.0986028	None	a	1	1.0219306	283.0986028	None	284.1567495	None
120_ref.wav	184.wav	g	a	5.2					0	0	0	8
120_ref.wav	168.wav	g	a	5.2					0	1	1	7
120_ref.wav	136.wav	g	a	5.5					0	2	2	15
120_ref.wav	152.wav	g	a	5.5					0	3	3	16
120_ref.wav	200.wav	g	a	5.5					0	4	4	19
120_ref.wav	184.wav	g	a	5.5					0	5	5	18
120_ref.wav	200.wav	g	a	5.2					0	6	6	9
120_ref.wav	88.wav	a	g	5.2					0	7	7	3
120_ref.wav	88.wav	a	g	5.5					0	8	8	13
120_ref.wav	40.wav	a	g	5.2					0	9	9	0
120_ref.wav	56.wav	a	g	5.2					0	10	10	1
120_ref.wav	72.wav	a	g	5.5					0	11	11	12
120_ref.wav	152.wav	g	a	5.2					0	12	12	6
120_ref.wav	104.wav	a	g	5.5					0	13	13	14
120_ref.wav	40.wav	a	g	5.5					0	14	14	10
120_ref.wav	72.wav	a	g	5.2					0	15	15	2
120_ref.wav	136.wav	g	a	5.2					0	16	16	5
120_ref.wav	168.wav	g	a	5.5					0	17	17	17
120_ref.wav	104.wav	a	g	5.2					0	18	18	4
120_ref.wav	56.wav	a	g	5.5					0	19	19	11
120_ref.wav	56.wav	a	g	5.5					1	0	20	11
120_ref.wav	184.wav	g	a	5.2					1	1	21	8
120_ref.wav	136.wav	g	a	5.2					1	2	22	5
120_ref.wav	40.wav	a	g	5.5					1	3	23	10
120_ref.wav	104.wav	a	g	5.2					1	4	24	4
120_ref.wav	56.wav	a	g	5.2					1	5	25	1
120_ref.wav	200.wav	g	a	5.2					1	6	26	9
120_ref.wav	88.wav	a	g	5.2					1	7	27	3
120_ref.wav	136.wav	g	a	5.5					1	8	28	15
120_ref.wav	152.wav	g	a	5.5					1	9	29	16
120_ref.wav	72.wav	a	g	5.5					1	10	30	12
120_ref.wav	200.wav	g	a	5.5					1	11	31	19
120_ref.wav	40.wav	a	g	5.2					1	12	32	0
120_ref.wav	184.wav	g	a	5.5					1	13	33	18
120_ref.wav	152.wav	g	a	5.2					1	14	34	6
120_ref.wav	168.wav	g	a	5.5					1	15	35	17
120_ref.wav	168.wav	g	a	5.2					1	16	36	7
120_ref.wav	72.wav	a	g	5.2					1	17	37	2
120_ref.wav	104.wav	a	g	5.5					1	18	38	14
120_ref.wav	88.wav	a	g	5.5					1	19	39	13
120_ref.wav	56.wav	a	g	5.5					2	0	40	11
120_ref.wav	104.wav	a	g	5.5					2	1	41	14
120_ref.wav	40.wav	a	g	5.5					2	2	42	10
120_ref.wav	56.wav	a	g	5.2					2	3	43	1
120_ref.wav	152.wav	g	a	5.2					2	4	44	6
120_ref.wav	184.wav	g	a	5.5					2	5	45	18
120_ref.wav	136.wav	g	a	5.5					2	6	46	15
120_ref.wav	184.wav	g	a	5.2					2	7	47	8
120_ref.wav	168.wav	g	a	5.5					2	8	48	17
120_ref.wav	88.wav	a	g	5.2					2	9	49	3
120_ref.wav	152.wav	g	a	5.5					2	10	50	16
120_ref.wav	200.wav	g	a	5.5					2	11	51	19
120_ref.wav	104.wav	a	g	5.2					2	12	52	4
120_ref.wav	88.wav	a	g	5.5					2	13	53	13
120_ref.wav	136.wav	g	a	5.2					2	14	54	5
120_ref.wav	40.wav	a	g	5.2					2	15	55	0
120_ref.wav	72.wav	a	g	5.2					2	16	56	2
120_ref.wav	72.wav	a	g	5.5					2	17	57	12
120_ref.wav	168.wav	g	a	5.2					2	18	58	7
120_ref.wav	200.wav	g	a	5.2					2	19	59	9
120_ref.wav	104.wav	a	g	5.2									0	0	0	4
120_ref.wav	200.wav	g	a	5.5									0	1	1	9
120_ref.wav	88.wav	a	g	5.2									0	2	2	3
120_ref.wav	56.wav	a	g	5.2									0	3	3	1
120_ref.wav	136.wav	g	a	5.5									0	4	4	5
120_ref.wav	152.wav	g	a	5.5									0	5	5	6
120_ref.wav	72.wav	a	g	5.2									0	6	6	2
120_ref.wav	168.wav	g	a	5.5									0	7	7	7
120_ref.wav	184.wav	g	a	5.5									0	8	8	8
120_ref.wav	40.wav	a	g	5.2									0	9	9	0
120_ref.wav	104.wav	a	g	5.5													0	0	0	14
120_ref.wav	200.wav	g	a	5.5													0	1	1	19
120_ref.wav	72.wav	a	g	5.5													0	2	2	12
120_ref.wav	184.wav	g	a	5.5													0	3	3	18
120_ref.wav	168.wav	g	a	5.2													0	4	4	7
120_ref.wav	56.wav	a	g	5.5													0	5	5	11
120_ref.wav	104.wav	a	g	5.2													0	6	6	4
120_ref.wav	200.wav	g	a	5.2													0	7	7	9
120_ref.wav	40.wav	a	g	5.5													0	8	8	10
120_ref.wav	40.wav	a	g	5.2													0	9	9	0
120_ref.wav	168.wav	g	a	5.5													0	10	10	17
120_ref.wav	136.wav	g	a	5.5													0	11	11	15
120_ref.wav	88.wav	a	g	5.5													0	12	12	13
120_ref.wav	88.wav	a	g	5.2													0	13	13	3
120_ref.wav	184.wav	g	a	5.2													0	14	14	8
120_ref.wav	56.wav	a	g	5.2													0	15	15	1
120_ref.wav	152.wav	g	a	5.5													0	16	16	16
120_ref.wav	152.wav	g	a	5.2													0	17	17	6
120_ref.wav	72.wav	a	g	5.2													0	18	18	2
120_ref.wav	136.wav	g	a	5.2													0	19	19	5
120_ref.wav	168.wav	g	a	5.2													1	0	20	7
120_ref.wav	40.wav	a	g	5.2													1	1	21	0
120_ref.wav	88.wav	a	g	5.2													1	2	22	3
120_ref.wav	200.wav	g	a	5.2													1	3	23	9
120_ref.wav	104.wav	a	g	5.2													1	4	24	4
120_ref.wav	184.wav	g	a	5.2													1	5	25	8
120_ref.wav	136.wav	g	a	5.2													1	6	26	5
120_ref.wav	56.wav	a	g	5.5													1	7	27	11
120_ref.wav	104.wav	a	g	5.5													1	8	28	14
120_ref.wav	152.wav	g	a	5.2													1	9	29	6
120_ref.wav	72.wav	a	g	5.2													1	10	30	2
120_ref.wav	152.wav	g	a	5.5													1	11	31	16
120_ref.wav	56.wav	a	g	5.2													1	12	32	1
120_ref.wav	88.wav	a	g	5.5													1	13	33	13
120_ref.wav	72.wav	a	g	5.5													1	14	34	12
120_ref.wav	136.wav	g	a	5.5													1	15	35	15
120_ref.wav	200.wav	g	a	5.5													1	16	36	19
120_ref.wav	40.wav	a	g	5.5													1	17	37	10
120_ref.wav	168.wav	g	a	5.5													1	18	38	17
120_ref.wav	184.wav	g	a	5.5													1	19	39	18
120_ref.wav	152.wav	g	a	5.5													2	0	40	16
120_ref.wav	72.wav	a	g	5.2													2	1	41	2
120_ref.wav	40.wav	a	g	5.5													2	2	42	10
120_ref.wav	104.wav	a	g	5.2													2	3	43	4
120_ref.wav	200.wav	g	a	5.2													2	4	44	9
120_ref.wav	152.wav	g	a	5.2													2	5	45	6
120_ref.wav	72.wav	a	g	5.5													2	6	46	12
120_ref.wav	136.wav	g	a	5.5													2	7	47	15
120_ref.wav	168.wav	g	a	5.2													2	8	48	7
120_ref.wav	56.wav	a	g	5.5													2	9	49	11
120_ref.wav	184.wav	g	a	5.5													2	10	50	18
120_ref.wav	184.wav	g	a	5.2													2	11	51	8
120_ref.wav	56.wav	a	g	5.2													2	12	52	1
120_ref.wav	40.wav	a	g	5.2													2	13	53	0
120_ref.wav	136.wav	g	a	5.2													2	14	54	5
120_ref.wav	88.wav	a	g	5.2													2	15	55	3
120_ref.wav	168.wav	g	a	5.5													2	16	56	17
120_ref.wav	200.wav	g	a	5.5													2	17	57	19
120_ref.wav	88.wav	a	g	5.5													2	18	58	13
120_ref.wav	104.wav	a	g	5.5													2	19	59	14
﻿reference	target	correctanswer	correctanswer2	tstart	trials.thisRepN	trials.thisTrialN	trials.thisN	trials.thisIndex	trials_2.thisRepN	trials_2.thisTrialN	trials_2.thisN	trials_2.thisIndex	trials_3.thisRepN	trials_3.thisTrialN	trials_3.thisN	trials_3.thisIndex	trials_4.thisRepN	trials_4.thisTrialN	trials_4.thisN	trials_4.thisIndex	g.started	g.stopped	intro.started	intro.stopped	key_resp.keys	key_resp.rt	key_resp.started	key_resp.stopped	g0.started	g0.stopped	ISI3.started	ISI3.stopped	text_11.started	text_11.stopped	sound_1.started	sound_1.stopped	text.started	text.stopped	sound_2.started	sound_2.stopped	text_13.started	text_13.stopped	key_resp_2.keys	key_resp_2.corr	key_resp_2.rt	key_resp_2.started	key_resp_2.stopped	g1.started	g1.stopped
																					33.0556563	None	33.0556563	None	d	163.0029515	33.0556563	None
120_ref.wav	200.wav	g	a	5.5	0	0	0	9																					196.2423652	None	196.2423652	197.750387	197.7294592	200.7467775	197.7225246	None	200.7240953	201.2398821	201.7262774	None	201.7344983	None	g	1	1.383973	201.7344983	None	203.1879844	None
120_ref.wav	88.wav	a	g	5.2	0	1	1	3																					204.731016	None	204.731016	206.2367918	206.2140391	209.220052	206.2094207	None	209.220052	209.73981	209.9123084	None	209.9184516	None	a	1	1.0788088	209.9184516	None	211.0557515	None
120_ref.wav	104.wav	a	g	5.2	0	2	2	4																					212.6173953	None	212.6173953	214.1368221	214.1131302	217.1271813	214.1064782	None	217.1062024	217.6188276	217.7954228	None	217.8035753	None	a	1	1.395891	217.8035753	None	219.2383889	None
120_ref.wav	152.wav	g	a	5.5	0	3	3	6																					220.7662728	None	220.7662728	222.2880127	222.2653673	225.2725249	222.2596737	None	225.2491093	225.7700778	226.2535584	None	226.2580918	None	g	1	0.9563034	226.2580918	None	227.2615505	None
120_ref.wav	136.wav	g	a	5.5	0	4	4	5																					228.7992265	None	228.7992265	230.3217236	230.2982151	233.3224599	230.2919748	None	233.301292	233.8138598	234.2790305	None	234.2846475	None	g	1	0.9071382	234.2846475	None	235.2395867	None
120_ref.wav	168.wav	g	a	5.5	0	5	5	7																					236.7691452	None	236.7691452	238.279244	238.2561445	241.2692629	238.2512654	None	241.2462926	241.761693	242.2481204	None	242.2529882	None	g	1	0.6730706	242.2529882	None	242.9644287	None
120_ref.wav	72.wav	a	g	5.2	0	6	6	2																					244.5151162	None	244.5151162	246.031736	246.008766	249.0216117	246.002348	None	248.999811	249.519337	249.6953154	None	249.7026107	None	a	1	1.0256617	249.7026107	None	250.7839241	None
120_ref.wav	56.wav	a	g	5.2	0	7	7	1																					252.3102699	None	252.3102699	253.8244673	253.8014347	256.8133829	253.7963455	None	256.7903895	257.3126538	257.4828193	None	257.4894083	None	a	1	1.03019	257.4894083	None	258.5664738	None
120_ref.wav	40.wav	a	g	5.2	0	8	8	0																					260.1261364	None	260.1261364	261.6420358	261.6167023	264.6231122	261.612268	None	264.6231122	265.1439858	265.315406	None	265.3230108	None	a	1	0.8572243	265.3230108	None	266.2319901	None
120_ref.wav	184.wav	g	a	5.5	0	9	9	8																					267.7733511	None	267.7733511	269.2957559	269.2479282	272.2589721	269.2434966	None	272.2589721	272.7753226	273.2556351	None	273.261608	None	g	1	0.6427513	273.261608	None	273.9459292	None
[truncated: 2,260 more rows]
[truncated: 105 more columns]
