# Supplementary material for: SNARC-like effect for tempo is consistent for fast and full tempo ranges but still controversial for slow tempo range
Source: PeerJ. 2024 Sep 18;12:e18009. doi: 10.7717/peerj.18009 (PMC11416099; doi:10.7717/peerj.18009)
Supplement: Supplemental Information 2 [file peerj-12-18009-s002.txt]

Meaning of the labels in the raw datafile. We reported only the columns used for the analysis (Experiment 1)


Reference: Reference stimulus 

target: Target stimulus 

correctanswer: correct key to press for congruent blocks

correctanswer2: correct key to press for incongruent blocks

key_resp_X.keys: Key pressed by participants

key_resp_X.corr: Value that indicates if the answer is correct: ""0"" is wrong and ""1"" is correct"

key_resp_X.rt: Response times 

participant: participant identification

session:"order of blocks--> 1 starts with the congruent block followed by the incongruent block; ""2"" starts with the incongruent block followed by the congruent block "
