# Supplementary material for: SNARC-like effect for tempo is consistent for fast and full tempo ranges but still controversial for slow tempo range
Source: PeerJ. 2024 Sep 18;12:e18009. doi: 10.7717/peerj.18009 (PMC11416099; doi:10.7717/peerj.18009)
Supplement: Supplemental Information 4 [file peerj-12-18009-s004.txt]

Meaning of the labels in the raw datafile. We reported only the columns used for the analysis (Experiment 2)


Reference: Reference stimulus 

target: Target stimulus 

correctanswer: correct key to press for congruent blocks

correctanswer2: correct key to press for incongruent blocks

key_resp.keys: Key pressed by participants

key_resp.corr: Value that indicates if the answer is correct: ""0"" is wrong and ""1"" is correct"

key_resp.rt: Response times 

participant: participant identification

Group: the order of the four experimental blocks (read the paper for details)

Condition: data from fast and slow conditions

Order: "Fast1" indicates that participants performed the congruent block and then the incongruent block in the fast condition; "Fast2" indicates that participants performed the incongruent block and then the congruent block in the fast condition; "Slow1" indicates that participants performed the congruent block and then the incongruent block in the slow condition; "Fast2" indicates that participants performed the incongruent block and then the congruent block in the slow condition; 
